# Supplementary material for: Hexakis(1H-imidazole-κN 3)nickel(II) bis­(3-thienylacetate)
Source: Acta Crystallogr Sect E Struct Rep Online. 2008 Mar 14;64(Pt 4):m550. doi: 10.1107/S1600536808006363 (PMC2961043; doi:10.1107/S1600536808006363)
Supplement: Supplementary file 1 [file e-64-0m550-sup1.cif]

##############################################################################
###                                                                        ###
###        Electronic paper (Acta Crystallographica Section E)             ###
###                                                                        ###
##############################################################################
#                                                                            #
# This CIF contains the data in a paper accepted for publication in Acta     #
# Crystallographica Section E. It conforms to the requirements of Notes      #
# for Authors for Section E, and has been peer reviewed under the auspices   #
# of the IUCr Commission on Journals.                                        #
#                                                                            #
# Full details of the Crystallographic Information File format               #
# are given in the paper "The Crystallographic Information File (CIF):       #
# a New Standard Archive File for Crystallography" by S. R. Hall, F. H.      #
# Allen and I. D. Brown [Acta Cryst. (1991), A47, 655-685].                  #
#                                                                            #
# The current version of the core CIF dictionary is obtainable from          #
# ftp://ftp.iucr.org/pub/cif_core.dic. The current version number is 2.4.    #
#                                                                            #
# Software is freely available for graphical display of the structure(s) in  #
# this CIF.  For information consult the CIF home page http://www.iucr.org/  #
# cif/home.html                                                              #
#                                                                            #
# This file may be used for bona fide research purposes within the           #
# scientific community so long as proper attribution is given to the journal # 
# article from which it was obtained.                                        #
#                                                                            #
##############################################################################
                                             
data_I
_audit_creation_method     SHELXL-97
_chemical_name_systematic
;
Hexakis(1<i>H</i>-imidazole-\kN^3^)nickel(II) bis(3-thienylacetate)
;
_chemical_name_common     ?
_chemical_formula_moiety     'C18 H24 N12 Ni 2+, 2(C6 H5 O2 S -)'
_chemical_formula_sum     'C30 H34 N12 Ni O4 S2'
_chemical_formula_iupac     '[Ni (C3 H4 N2)6] (C6 H5 O2 S)2'
_chemical_formula_weight     749.52
_chemical_melting_point     ?
_symmetry_cell_setting     'triclinic'
_symmetry_space_group_name_H-M     'P -1'
_symmetry_space_group_name_Hall     '-P 1'
loop_
    _symmetry_equiv_pos_as_xyz
    'x, y, z'
    '-x, -y, -z'
_cell_length_a     9.2483(3)
_cell_length_b     9.8529(3)
_cell_length_c     19.6365(6)
_cell_angle_alpha     84.6960(10)
_cell_angle_beta     88.380(2)
_cell_angle_gamma     80.157(2)
_cell_volume     1755.30(9)
_cell_formula_units_Z     2
_cell_measurement_reflns_used     5680
_cell_measurement_theta_min     1.36
_cell_measurement_theta_max     28.00
_cell_measurement_temperature     296(2)
_exptl_crystal_description     block
_exptl_crystal_colour     blue
_exptl_crystal_size_max     0.20
_exptl_crystal_size_mid     0.16
_exptl_crystal_size_min     0.11
_exptl_crystal_density_diffrn     1.418
_exptl_crystal_density_meas     ?
_exptl_crystal_density_method     'not measured'
_exptl_crystal_F_000     780
_exptl_absorpt_coefficient_mu     0.725
_exptl_absorpt_correction_type     multi-scan
_exptl_absorpt_process_details     '(SADABS; Sheldrick, 2004)'
_exptl_absorpt_correction_T_min     0.8685
_exptl_absorpt_correction_T_max     0.9245
_exptl_special_details
;
;
_diffrn_ambient_temperature     296(2)
_diffrn_radiation_type     MoK\a
_diffrn_radiation_wavelength     0.71073
_diffrn_radiation_source     'fine-focus sealed tube'
_diffrn_radiation_monochromator     graphite
_diffrn_measurement_device_type     'Bruker APEXII area-detector'
_diffrn_measurement_method     '\f and \w'
_diffrn_detector_area_resol_mean     ?
_diffrn_reflns_number     13333
_diffrn_reflns_av_R_equivalents     0.0250
_diffrn_reflns_av_sigmaI/netI     0.0404
_diffrn_reflns_theta_min     1.04
_diffrn_reflns_theta_max     26.50
_diffrn_reflns_theta_full     26.50
_diffrn_measured_fraction_theta_max     0.979
_diffrn_measured_fraction_theta_full     0.979
_diffrn_reflns_limit_h_min     -11
_diffrn_reflns_limit_h_max     11
_diffrn_reflns_limit_k_min     -5
_diffrn_reflns_limit_k_max     12
_diffrn_reflns_limit_l_min     -24
_diffrn_reflns_limit_l_max     24
_diffrn_standards_number     0
_diffrn_standards_interval_count     0
_diffrn_standards_interval_time     0
_diffrn_standards_decay_%     ?
_refine_special_details
;
 Refinement of F^2^ against ALL reflections.  The weighted R-factor wR and
 goodness of fit S are based on F^2^, conventional R-factors R are based
 on F, with F set to zero for negative F^2^. The threshold expression of
 F^2^ > 2sigma(F^2^) is used only for calculating R-factors(gt) etc. and is
 not relevant to the choice of reflections for refinement.  R-factors based
 on F^2^ are statistically about twice as large as those based on F, and R-
 factors based on ALL data will be even larger.
;
_reflns_number_total     7140
_reflns_number_gt     5337
_reflns_threshold_expression     I>2\s(I)
_refine_ls_structure_factor_coef     Fsqd
_refine_ls_matrix_type     full
_refine_ls_R_factor_all     0.0614
_refine_ls_R_factor_gt     0.0395
_refine_ls_wR_factor_gt     0.0889
_refine_ls_wR_factor_ref     0.1108
_refine_ls_goodness_of_fit_ref     1.060
_refine_ls_restrained_S_all     1.061
_refine_ls_number_reflns     7140
_refine_ls_number_parameters     480
_refine_ls_number_restraints     38
_refine_ls_hydrogen_treatment     constr
_refine_ls_weighting_scheme     calc
_refine_ls_weighting_details
         'calc w=1/[\s^2^(Fo^2^)+(0.0423P)^2^+0.8694P] where P=(Fo^2^+2Fc^2^)/3'
_atom_sites_solution_hydrogens     geom
_atom_sites_solution_primary     direct
_atom_sites_solution_secondary     difmap
_refine_ls_shift/su_max     0.001
_refine_ls_shift/su_mean     0.000
_refine_diff_density_max     0.386
_refine_diff_density_min     -0.272
_refine_ls_extinction_method     none
_refine_ls_extinction_coef     ?
loop_
    _atom_type_symbol
    _atom_type_description
    _atom_type_scat_dispersion_real
    _atom_type_scat_dispersion_imag
    _atom_type_scat_source
    'C' 'C' 0.0033 0.0016
                         'International Tables Vol C Tables 4.2.6.8 and 6.1.1.4'
    'H' 'H' 0.0000 0.0000
                         'International Tables Vol C Tables 4.2.6.8 and 6.1.1.4'
    'N' 'N' 0.0061 0.0033
                         'International Tables Vol C Tables 4.2.6.8 and 6.1.1.4'
    'O' 'O' 0.0106 0.0060
                         'International Tables Vol C Tables 4.2.6.8 and 6.1.1.4'
    'Ni' 'Ni' 0.3393 1.1124
                         'International Tables Vol C Tables 4.2.6.8 and 6.1.1.4'
    'S' 'S' 0.1246 0.1234
                         'International Tables Vol C Tables 4.2.6.8 and 6.1.1.4'
_computing_data_collection     'APEX2 (Bruker, 2004)'
_computing_cell_refinement     'SAINT (Bruker, 2004)'
_computing_data_reduction     'SAINT (Bruker, 2004)'
_computing_structure_solution     'SHELXS97 (Sheldrick, 2008)'
_computing_structure_refinement     'SHELXL97 (Sheldrick, 2008)'
_computing_molecular_graphics     'SHELXTL (Sheldrick, 2008)'
_computing_publication_material     'SHELXTL (Sheldrick, 2008)'
loop_
    _atom_site_type_symbol
    _atom_site_label
    _atom_site_fract_x
    _atom_site_fract_y
    _atom_site_fract_z
    _atom_site_U_iso_or_equiv
    _atom_site_adp_type
    _atom_site_calc_flag
    _atom_site_refinement_flags
    _atom_site_occupancy
    _atom_site_disorder_assembly
    _atom_site_disorder_group
    C C1 0.4131(4) 0.4287(3) 0.66425(18) 0.0627(9) Uani d D 1 . .
    H H1 0.3888 0.3694 0.6339 0.075 Uiso calc R 1 A 1
    C C2 0.5286(3) 0.4973(3) 0.65584(14) 0.0484(7) Uani d D 1 E .
    C C3 0.5372(4) 0.5773(4) 0.71015(18) 0.0681(9) Uani d D 1 . .
    H H3 0.6112 0.6302 0.7111 0.082 Uiso calc R 1 B 1
    C C5 0.6323(4) 0.4848(4) 0.59608(18) 0.0710(10) Uani d . 1 . .
    H H5A 0.6163 0.4062 0.5727 0.085 Uiso calc R 1 E .
    H H5B 0.7315 0.4641 0.6135 0.085 Uiso calc R 1 . .
    C C6 0.6230(3) 0.6089(3) 0.54369(13) 0.0474(7) Uani d . 1 E .
    C C8 0.3563(4) 0.2371(3) 0.99004(16) 0.0598(8) Uani d D 1 . .
    H H8 0.4549 0.2448 0.9920 0.072 Uiso calc R 1 C 1
    C C9 0.2493(3) 0.3502(3) 0.96818(14) 0.0500(7) Uani d D 1 F .
    C C10 0.1119(4) 0.3137(4) 0.97049(19) 0.0683(9) Uani d D 1 . .
    H H10 0.0270 0.3748 0.9576 0.082 Uiso calc R 1 D 1
    C C11 0.2791(4) 0.4927(3) 0.94645(14) 0.0559(8) Uani d . 1 . .
    H H11A 0.1976 0.5421 0.9192 0.067 Uiso calc R 1 F .
    H H11B 0.3661 0.4849 0.9174 0.067 Uiso calc R 1 . .
    C C12 0.3015(3) 0.5780(3) 1.00487(13) 0.0427(6) Uani d . 1 F .
    C C13 0.7099(3) 1.1011(3) 0.59500(13) 0.0444(6) Uani d . 1 . .
    H H13 0.7758 1.1596 0.5804 0.053 Uiso calc R 1 . .
    C C14 0.5169(4) 1.0069(4) 0.60100(17) 0.0663(9) Uani d . 1 . .
    H H14 0.4254 0.9851 0.5928 0.080 Uiso calc R 1 . .
    C C15 0.6119(3) 0.9449(3) 0.64942(17) 0.0637(9) Uani d . 1 . .
    H H15 0.5958 0.8722 0.6808 0.076 Uiso calc R 1 . .
    C C16 0.9193(3) 0.6510(3) 0.75680(15) 0.0517(7) Uani d . 1 . .
    H H16 0.9882 0.6223 0.7234 0.062 Uiso calc R 1 . .
    C C17 0.8696(4) 0.5679(3) 0.80681(16) 0.0601(8) Uani d . 1 . .
    H H17 0.8984 0.4727 0.8145 0.072 Uiso calc R 1 . .
    C C18 0.7630(3) 0.7782(3) 0.81614(13) 0.0446(6) Uani d . 1 . .
    H H18 0.7026 0.8539 0.8327 0.053 Uiso calc R 1 . .
    C C19 1.1837(3) 0.8033(3) 0.63842(14) 0.0460(7) Uani d . 1 . .
    H H19 1.2480 0.8292 0.6684 0.055 Uiso calc R 1 . .
    N N6 1.2259(3) 0.7234(3) 0.58772(11) 0.0532(6) Uani d . 1 . .
    H H6 1.3145 0.6887 0.5772 0.064 Uiso calc R 1 . .
    C C21 0.9893(3) 0.7778(3) 0.58834(13) 0.0478(7) Uani d . 1 . .
    H H21 0.8912 0.7835 0.5772 0.057 Uiso calc R 1 . .
    C C22 0.8396(3) 1.1189(3) 0.84289(14) 0.0485(7) Uani d . 1 . .
    H H22 0.9326 1.0865 0.8606 0.058 Uiso calc R 1 . .
    C C23 0.6170(4) 1.2253(4) 0.83415(17) 0.0744(11) Uani d . 1 . .
    H H23 0.5270 1.2794 0.8429 0.089 Uiso calc R 1 . .
    C C24 0.6547(3) 1.1572(3) 0.77818(16) 0.0613(9) Uani d . 1 . .
    H H24 0.5936 1.1560 0.7415 0.074 Uiso calc R 1 . .
    C C25 1.0829(3) 1.1481(3) 0.60810(14) 0.0462(6) Uani d . 1 . .
    H H25 1.1209 1.0723 0.5843 0.055 Uiso calc R 1 . .
    C C26 1.0367(4) 1.3572(3) 0.63700(17) 0.0623(8) Uani d . 1 . .
    H H26 1.0349 1.4516 0.6382 0.075 Uiso calc R 1 . .
    C C27 0.9656(4) 1.2747(3) 0.68025(16) 0.0554(8) Uani d . 1 . .
    H H27 0.9057 1.3040 0.7168 0.066 Uiso calc R 1 . .
    C C28 1.1230(3) 0.8441(3) 0.83343(13) 0.0452(6) Uani d . 1 . .
    H H28 1.0629 0.7789 0.8455 0.054 Uiso calc R 1 . .
    C C29 1.2965(4) 0.9652(4) 0.83702(17) 0.0705(10) Uani d . 1 . .
    H H29 1.3772 1.0002 0.8507 0.085 Uiso calc R 1 . .
    C C30 1.2145(3) 1.0096(4) 0.78075(16) 0.0600(8) Uani d . 1 . .
    H H30 1.2302 1.0813 0.7487 0.072 Uiso calc R 1 . .
    N N1 0.7348(2) 1.0039(2) 0.64586(10) 0.0367(5) Uani d . 1 . .
    N N2 0.5794(3) 1.1062(2) 0.56680(11) 0.0480(6) Uani d . 1 . .
    H H2 0.5425 1.1624 0.5332 0.058 Uiso calc R 1 . .
    N N3 0.8519(2) 0.7861(2) 0.76277(10) 0.0391(5) Uani d . 1 . .
    N N4 0.7707(3) 0.6476(3) 0.84356(12) 0.0549(6) Uani d . 1 . .
    H H4A 0.7214 0.6201 0.8783 0.066 Uiso calc R 1 . .
    N N5 1.0399(2) 0.8411(2) 0.64094(10) 0.0390(5) Uani d . 1 . .
    C C20 1.1030(4) 0.7072(3) 0.55600(15) 0.0567(8) Uani d . 1 . .
    H H20 1.0984 0.6565 0.5187 0.068 Uiso calc R 1 . .
    N N7 0.9954(2) 1.1416(2) 0.66199(10) 0.0389(5) Uani d . 1 . .
    N N8 1.1108(3) 1.2744(3) 0.59158(13) 0.0551(6) Uani d . 1 . .
    H H8A 1.1657 1.2993 0.5583 0.066 Uiso calc R 1 . .
    N N9 1.1042(2) 0.9323(2) 0.77832(10) 0.0419(5) Uani d . 1 . .
    N N10 1.2373(3) 0.8589(3) 0.86970(12) 0.0527(6) Uani d . 1 . .
    H H10A 1.2682 0.8107 0.9068 0.063 Uiso calc R 1 . .
    N N11 0.7967(2) 1.0899(2) 0.78359(10) 0.0405(5) Uani d . 1 . .
    N N12 0.7343(3) 1.2000(3) 0.87473(12) 0.0579(7) Uani d . 1 . .
    H H12 0.7404 1.2305 0.9140 0.069 Uiso calc R 1 . .
    Ni Ni1 0.91924(3) 0.96550(3) 0.711416(15) 0.03369(11) Uani d . 1 . .
    O O1 0.5032(2) 0.6882(2) 0.53592(10) 0.0561(5) Uani d . 1 . .
    O O2 0.7362(3) 0.6167(3) 0.50974(13) 0.0884(8) Uani d . 1 . .
    O O3 0.2792(2) 0.7082(2) 0.99273(10) 0.0554(5) Uani d . 1 . .
    O O4 0.3444(3) 0.5178(2) 1.06095(10) 0.0628(6) Uani d . 1 . .
    C C4 0.4398(14) 0.5770(17) 0.7597(8) 0.089(3) Uani d PDU 0.774(12) E 1
    H H4 0.4352 0.6252 0.7985 0.107 Uiso calc PR 0.774(12) E 1
    S S1 0.3174(3) 0.4661(3) 0.73853(14) 0.0805(17) Uani d PDU 0.774(12) E 1
    C C7 0.3090(15) 0.1157(12) 1.0081(8) 0.067(3) Uani d PDU 0.753(5) F 1
    H H7 0.3670 0.0318 1.0226 0.080 Uiso calc PR 0.753(5) F 1
    S S2 0.1132(3) 0.1476(2) 0.99890(12) 0.0834(8) Uani d PDU 0.753(5) F 1
    S S1' 0.3871(14) 0.5542(15) 0.7623(6) 0.124(12) Uani d PD 0.226(12) E 2
    C C4' 0.324(3) 0.429(3) 0.7164(11) 0.060(8) Uani d PD 0.226(12) E 2
    H H4' 0.2484 0.3778 0.7267 0.072 Uiso calc PR 0.226(12) E 2
    C C7' 0.098(3) 0.1816(18) 0.9903(14) 0.16(2) Uani d PD 0.247(5) F 2
    H H7' 0.0132 0.1426 0.9924 0.193 Uiso calc PR 0.247(5) F 2
    S S2' 0.2812(15) 0.0985(12) 1.0115(8) 0.091(4) Uani d PD 0.247(5) F 2
loop_
    _atom_site_aniso_label
    _atom_site_aniso_U_11
    _atom_site_aniso_U_22
    _atom_site_aniso_U_33
    _atom_site_aniso_U_12
    _atom_site_aniso_U_13
    _atom_site_aniso_U_23
    C1 0.064(2) 0.055(2) 0.069(2) -0.0105(16) -0.0164(18) 0.0026(16)
    C2 0.0470(16) 0.0488(17) 0.0432(15) 0.0005(13) -0.0061(12) 0.0146(13)
    C3 0.085(3) 0.063(2) 0.059(2) -0.0222(18) -0.0127(19) 0.0047(17)
    C5 0.065(2) 0.065(2) 0.068(2) 0.0153(17) 0.0114(17) 0.0182(18)
    C6 0.0476(16) 0.0587(18) 0.0361(14) -0.0126(14) 0.0016(12) 0.0004(13)
    C8 0.063(2) 0.059(2) 0.0593(19) -0.0130(16) 0.0103(15) -0.0139(16)
    C9 0.0613(19) 0.0543(18) 0.0395(15) -0.0195(15) 0.0042(13) -0.0138(13)
    C10 0.066(2) 0.071(2) 0.072(2) -0.0202(19) -0.0022(18) -0.0153(19)
    C11 0.077(2) 0.0567(19) 0.0371(15) -0.0195(16) -0.0023(14) -0.0053(13)
    C12 0.0457(15) 0.0502(17) 0.0345(14) -0.0154(12) 0.0054(11) -0.0035(12)
    C13 0.0444(15) 0.0462(16) 0.0408(15) -0.0085(12) -0.0051(12) 0.0078(12)
    C14 0.0580(19) 0.069(2) 0.074(2) -0.0256(17) -0.0246(17) 0.0182(18)
    C15 0.061(2) 0.062(2) 0.070(2) -0.0281(16) -0.0207(16) 0.0278(17)
    C16 0.0685(19) 0.0358(15) 0.0474(16) -0.0021(13) 0.0075(14) -0.0018(13)
    C17 0.090(2) 0.0334(16) 0.0547(18) -0.0088(15) 0.0014(17) 0.0036(14)
    C18 0.0506(16) 0.0429(16) 0.0381(14) -0.0062(12) 0.0021(12) 0.0033(12)
    C19 0.0461(16) 0.0480(16) 0.0391(14) 0.0020(12) 0.0026(12) 0.0020(12)
    N6 0.0540(15) 0.0539(15) 0.0418(13) 0.0140(12) 0.0104(11) 0.0011(11)
    C21 0.0533(17) 0.0492(17) 0.0400(15) -0.0046(13) -0.0008(13) -0.0071(13)
    C22 0.0545(17) 0.0491(17) 0.0415(15) -0.0043(13) 0.0022(13) -0.0113(13)
    C23 0.072(2) 0.081(3) 0.057(2) 0.0263(19) 0.0033(18) -0.0153(18)
    C24 0.0593(19) 0.069(2) 0.0482(17) 0.0155(16) -0.0044(14) -0.0168(15)
    C25 0.0505(16) 0.0413(16) 0.0462(16) -0.0102(12) 0.0024(13) 0.0024(12)
    C26 0.075(2) 0.0413(18) 0.074(2) -0.0226(16) 0.0059(18) -0.0003(16)
    C27 0.066(2) 0.0464(18) 0.0539(18) -0.0133(15) 0.0080(15) -0.0028(14)
    C28 0.0494(16) 0.0452(16) 0.0384(14) -0.0024(12) -0.0073(12) 0.0010(12)
    C29 0.063(2) 0.097(3) 0.056(2) -0.032(2) -0.0206(16) 0.0054(19)
    C30 0.0579(19) 0.075(2) 0.0492(17) -0.0245(17) -0.0101(14) 0.0100(16)
    N1 0.0421(12) 0.0319(11) 0.0344(11) -0.0026(9) -0.0028(9) 0.0007(9)
    N2 0.0514(14) 0.0482(14) 0.0413(12) -0.0034(11) -0.0130(11) 0.0067(11)
    N3 0.0439(12) 0.0386(12) 0.0331(11) -0.0054(9) -0.0008(9) 0.0021(9)
    N4 0.0746(17) 0.0543(16) 0.0373(12) -0.0229(13) 0.0035(12) 0.0090(11)
    N5 0.0402(12) 0.0418(13) 0.0332(11) -0.0036(9) 0.0021(9) -0.0008(9)
    C20 0.076(2) 0.0509(18) 0.0393(15) 0.0030(15) 0.0036(15) -0.0110(13)
    N7 0.0437(12) 0.0353(12) 0.0372(11) -0.0081(9) -0.0018(9) 0.0016(9)
    N8 0.0532(15) 0.0600(17) 0.0530(15) -0.0209(12) 0.0030(12) 0.0104(13)
    N9 0.0428(12) 0.0468(13) 0.0348(11) -0.0055(10) -0.0040(9) -0.0005(10)
    N10 0.0574(15) 0.0593(16) 0.0387(13) -0.0028(12) -0.0140(11) 0.0014(11)
    N11 0.0475(13) 0.0378(12) 0.0344(11) -0.0039(10) 0.0026(9) -0.0011(9)
    N12 0.0740(18) 0.0554(16) 0.0435(14) -0.0027(13) 0.0027(13) -0.0164(12)
    Ni1 0.03781(18) 0.03297(18) 0.02871(17) -0.00365(13) 0.00005(12) 0.00110(12)
    O1 0.0570(13) 0.0541(13) 0.0480(11) 0.0056(10) 0.0028(9) 0.0148(10)
    O2 0.0612(15) 0.118(2) 0.0812(17) -0.0209(14) 0.0233(13) 0.0226(16)
    O3 0.0763(14) 0.0448(12) 0.0438(11) -0.0058(10) -0.0097(10) -0.0023(9)
    O4 0.1051(18) 0.0539(13) 0.0348(11) -0.0320(12) -0.0040(11) 0.0037(9)
    C4 0.099(5) 0.095(5) 0.071(5) -0.018(4) -0.002(4) -0.001(4)
    S1 0.0613(11) 0.093(3) 0.077(2) -0.0054(11) 0.0176(11) 0.024(2)
    C7 0.069(4) 0.065(6) 0.068(5) -0.020(4) 0.014(3) -0.008(4)
    S2 0.0988(18) 0.0813(11) 0.0849(12) -0.0531(10) 0.0155(10) -0.0206(9)
    S1' 0.18(2) 0.109(13) 0.056(4) 0.037(15) 0.015(7) 0.012(5)
    C4' 0.069(15) 0.063(16) 0.054(16) -0.033(13) 0.005(11) 0.008(10)
    C7' 0.08(2) 0.25(5) 0.12(2) 0.03(2) -0.046(17) 0.05(2)
    S2' 0.141(11) 0.072(4) 0.073(4) -0.055(5) 0.026(5) -0.017(3)
_geom_special_details
;
 All esds (except the esd in the dihedral angle between two l.s. planes)
 are estimated using the full covariance matrix.  The cell esds are taken
 into account individually in the estimation of esds in distances, angles
 and torsion angles; correlations between esds in cell parameters are only
 used when they are defined by crystal symmetry.  An approximate (isotropic)
 treatment of cell esds is used for estimating esds involving l.s. planes.
;
loop_
    _geom_bond_atom_site_label_1
    _geom_bond_atom_site_label_2
    _geom_bond_site_symmetry_2
    _geom_bond_distance
    _geom_bond_publ_flag
    C1 C4' . 1.299(15) ?
    C1 C2 . 1.357(4) ?
    C1 S1 . 1.721(4) ?
    C1 H1 . 0.9300 ?
    C2 C3 . 1.395(4) ?
    C2 C5 . 1.495(4) ?
    C3 C4 . 1.307(12) ?
    C3 S1' . 1.735(9) ?
    C3 H3 . 0.9300 ?
    C5 C6 . 1.516(4) ?
    C5 H5A . 0.9700 ?
    C5 H5B . 0.9700 ?
    C6 O2 . 1.235(3) ?
    C6 O1 . 1.245(3) ?
    C8 C7 . 1.356(12) ?
    C8 C9 . 1.401(4) ?
    C8 S2' . 1.651(10) ?
    C8 H8 . 0.9300 ?
    C9 C10 . 1.377(5) ?
    C9 C11 . 1.498(4) ?
    C10 C7' . 1.350(15) ?
    C10 S2 . 1.677(4) ?
    C10 H10 . 0.9300 ?
    C11 C12 . 1.522(4) ?
    C11 H11A . 0.9700 ?
    C11 H11B . 0.9700 ?
    C12 O4 . 1.243(3) ?
    C12 O3 . 1.265(3) ?
    C13 N1 . 1.315(3) ?
    C13 N2 . 1.334(3) ?
    C13 H13 . 0.9300 ?
    C14 N2 . 1.338(4) ?
    C14 C15 . 1.344(4) ?
    C14 H14 . 0.9300 ?
    C15 N1 . 1.360(4) ?
    C15 H15 . 0.9300 ?
    C16 C17 . 1.342(4) ?
    C16 N3 . 1.384(3) ?
    C16 H16 . 0.9300 ?
    C17 N4 . 1.340(4) ?
    C17 H17 . 0.9300 ?
    C18 N3 . 1.318(3) ?
    C18 N4 . 1.339(3) ?
    C18 H18 . 0.9300 ?
    C19 N5 . 1.319(3) ?
    C19 N6 . 1.335(3) ?
    C19 H19 . 0.9300 ?
    N6 C20 . 1.351(4) ?
    N6 H6 . 0.8600 ?
    C21 C20 . 1.336(4) ?
    C21 N5 . 1.386(3) ?
    C21 H21 . 0.9300 ?
    C22 N11 . 1.312(3) ?
    C22 N12 . 1.330(4) ?
    C22 H22 . 0.9300 ?
    C23 N12 . 1.339(4) ?
    C23 C24 . 1.347(4) ?
    C23 H23 . 0.9300 ?
    C24 N11 . 1.368(4) ?
    C24 H24 . 0.9300 ?
    C25 N7 . 1.318(3) ?
    C25 N8 . 1.323(4) ?
    C25 H25 . 0.9300 ?
    C26 C27 . 1.355(4) ?
    C26 N8 . 1.357(4) ?
    C26 H26 . 0.9300 ?
    C27 N7 . 1.372(4) ?
    C27 H27 . 0.9300 ?
    C28 N9 . 1.320(3) ?
    C28 N10 . 1.327(3) ?
    C28 H28 . 0.9300 ?
    C29 C30 . 1.353(4) ?
    C29 N10 . 1.364(4) ?
    C29 H29 . 0.9300 ?
    C30 N9 . 1.377(4) ?
    C30 H30 . 0.9300 ?
    N1 Ni1 . 2.127(2) ?
    N2 H2 . 0.8600 ?
    N3 Ni1 . 2.130(2) ?
    N4 H4A . 0.8600 ?
    N5 Ni1 . 2.103(2) ?
    C20 H20 . 0.9300 ?
    N7 Ni1 . 2.125(2) ?
    N8 H8A . 0.8600 ?
    N9 Ni1 . 2.149(2) ?
    N10 H10A . 0.8600 ?
    N11 Ni1 . 2.133(2) ?
    N12 H12 . 0.8600 ?
    C4 S1 . 1.783(13) ?
    C4 H4 . 0.9300 ?
    C7 S2 . 1.796(12) ?
    C7 H7 . 0.9300 ?
    S1' C4' . 1.782(14) ?
    C4' H4' . 0.9300 ?
    C7' S2' . 1.792(14) ?
    C7' H7' . 0.9300 ?
loop_
    _geom_angle_atom_site_label_1
    _geom_angle_atom_site_label_2
    _geom_angle_atom_site_label_3
    _geom_angle_site_symmetry_1
    _geom_angle_site_symmetry_3
    _geom_angle
    _geom_angle_publ_flag
    C4' C1 C2 . . 126.7(11) ?
    C2 C1 S1 . . 111.0(3) ?
    C4' C1 H1 . . 108.8 ?
    C2 C1 H1 . . 124.5 ?
    S1 C1 H1 . . 124.5 ?
    C1 C2 C3 . . 111.1(3) ?
    C1 C2 C5 . . 123.2(3) ?
    C3 C2 C5 . . 125.7(3) ?
    C4 C3 C2 . . 119.1(7) ?
    C2 C3 S1' . . 105.0(6) ?
    C4 C3 H3 . . 120.4 ?
    C2 C3 H3 . . 120.4 ?
    S1' C3 H3 . . 134.6 ?
    C2 C5 C6 . . 117.1(3) ?
    C2 C5 H5A . . 108.0 ?
    C6 C5 H5A . . 108.0 ?
    C2 C5 H5B . . 108.0 ?
    C6 C5 H5B . . 108.0 ?
    H5A C5 H5B . . 107.3 ?
    O2 C6 O1 . . 126.1(3) ?
    O2 C6 C5 . . 115.1(3) ?
    O1 C6 C5 . . 118.7(3) ?
    C7 C8 C9 . . 116.7(6) ?
    C9 C8 S2' . . 110.8(6) ?
    C7 C8 H8 . . 121.6 ?
    C9 C8 H8 . . 121.6 ?
    S2' C8 H8 . . 127.5 ?
    C10 C9 C8 . . 110.9(3) ?
    C10 C9 C11 . . 124.2(3) ?
    C8 C9 C11 . . 124.9(3) ?
    C7' C10 C9 . . 119.1(12) ?
    C9 C10 S2 . . 113.1(3) ?
    C7' C10 H10 . . 117.4 ?
    C9 C10 H10 . . 123.4 ?
    S2 C10 H10 . . 123.4 ?
    C9 C11 C12 . . 114.9(2) ?
    C9 C11 H11A . . 108.6 ?
    C12 C11 H11A . . 108.6 ?
    C9 C11 H11B . . 108.6 ?
    C12 C11 H11B . . 108.6 ?
    H11A C11 H11B . . 107.5 ?
    O4 C12 O3 . . 123.2(3) ?
    O4 C12 C11 . . 119.3(3) ?
    O3 C12 C11 . . 117.4(2) ?
    N1 C13 N2 . . 112.3(2) ?
    N1 C13 H13 . . 123.9 ?
    N2 C13 H13 . . 123.9 ?
    N2 C14 C15 . . 106.8(3) ?
    N2 C14 H14 . . 126.6 ?
    C15 C14 H14 . . 126.6 ?
    C14 C15 N1 . . 110.2(3) ?
    C14 C15 H15 . . 124.9 ?
    N1 C15 H15 . . 124.9 ?
    C17 C16 N3 . . 109.3(3) ?
    C17 C16 H16 . . 125.4 ?
    N3 C16 H16 . . 125.4 ?
    N4 C17 C16 . . 107.3(3) ?
    N4 C17 H17 . . 126.4 ?
    C16 C17 H17 . . 126.4 ?
    N3 C18 N4 . . 111.5(3) ?
    N3 C18 H18 . . 124.3 ?
    N4 C18 H18 . . 124.3 ?
    N5 C19 N6 . . 111.9(3) ?
    N5 C19 H19 . . 124.0 ?
    N6 C19 H19 . . 124.0 ?
    C19 N6 C20 . . 107.1(2) ?
    C19 N6 H6 . . 126.5 ?
    C20 N6 H6 . . 126.5 ?
    C20 C21 N5 . . 109.6(3) ?
    C20 C21 H21 . . 125.2 ?
    N5 C21 H21 . . 125.2 ?
    N11 C22 N12 . . 112.0(3) ?
    N11 C22 H22 . . 124.0 ?
    N12 C22 H22 . . 124.0 ?
    N12 C23 C24 . . 106.7(3) ?
    N12 C23 H23 . . 126.6 ?
    C24 C23 H23 . . 126.6 ?
    C23 C24 N11 . . 109.5(3) ?
    C23 C24 H24 . . 125.2 ?
    N11 C24 H24 . . 125.2 ?
    N7 C25 N8 . . 112.5(3) ?
    N7 C25 H25 . . 123.7 ?
    N8 C25 H25 . . 123.7 ?
    C27 C26 N8 . . 106.2(3) ?
    C27 C26 H26 . . 126.9 ?
    N8 C26 H26 . . 126.9 ?
    C26 C27 N7 . . 109.7(3) ?
    C26 C27 H27 . . 125.2 ?
    N7 C27 H27 . . 125.2 ?
    N9 C28 N10 . . 112.4(3) ?
    N9 C28 H28 . . 123.8 ?
    N10 C28 H28 . . 123.8 ?
    C30 C29 N10 . . 106.4(3) ?
    C30 C29 H29 . . 126.8 ?
    N10 C29 H29 . . 126.8 ?
    C29 C30 N9 . . 109.6(3) ?
    C29 C30 H30 . . 125.2 ?
    N9 C30 H30 . . 125.2 ?
    C13 N1 C15 . . 104.1(2) ?
    C13 N1 Ni1 . . 126.26(18) ?
    C15 N1 Ni1 . . 129.40(18) ?
    C13 N2 C14 . . 106.7(2) ?
    C13 N2 H2 . . 126.7 ?
    C14 N2 H2 . . 126.7 ?
    C18 N3 C16 . . 104.6(2) ?
    C18 N3 Ni1 . . 128.34(18) ?
    C16 N3 Ni1 . . 125.55(18) ?
    C18 N4 C17 . . 107.4(2) ?
    C18 N4 H4A . . 126.3 ?
    C17 N4 H4A . . 126.3 ?
    C19 N5 C21 . . 104.2(2) ?
    C19 N5 Ni1 . . 126.72(18) ?
    C21 N5 Ni1 . . 129.02(18) ?
    C21 C20 N6 . . 107.1(3) ?
    C21 C20 H20 . . 126.5 ?
    N6 C20 H20 . . 126.5 ?
    C25 N7 C27 . . 104.4(2) ?
    C25 N7 Ni1 . . 128.32(19) ?
    C27 N7 Ni1 . . 127.25(19) ?
    C25 N8 C26 . . 107.2(2) ?
    C25 N8 H8A . . 126.4 ?
    C26 N8 H8A . . 126.4 ?
    C28 N9 C30 . . 104.6(2) ?
    C28 N9 Ni1 . . 125.81(19) ?
    C30 N9 Ni1 . . 128.84(19) ?
    C28 N10 C29 . . 107.0(2) ?
    C28 N10 H10A . . 126.5 ?
    C29 N10 H10A . . 126.5 ?
    C22 N11 C24 . . 104.6(2) ?
    C22 N11 Ni1 . . 128.08(19) ?
    C24 N11 Ni1 . . 127.36(18) ?
    C22 N12 C23 . . 107.2(3) ?
    C22 N12 H12 . . 126.4 ?
    C23 N12 H12 . . 126.4 ?
    N5 Ni1 N7 . . 89.81(8) ?
    N5 Ni1 N1 . . 90.40(8) ?
    N7 Ni1 N1 . . 89.69(8) ?
    N5 Ni1 N3 . . 89.52(8) ?
    N7 Ni1 N3 . . 177.57(8) ?
    N1 Ni1 N3 . . 92.65(8) ?
    N5 Ni1 N11 . . 179.43(8) ?
    N7 Ni1 N11 . . 90.73(8) ?
    N1 Ni1 N11 . . 89.78(8) ?
    N3 Ni1 N11 . . 89.93(8) ?
    N5 Ni1 N9 . . 90.79(8) ?
    N7 Ni1 N9 . . 89.38(8) ?
    N1 Ni1 N9 . . 178.48(8) ?
    N3 Ni1 N9 . . 88.30(8) ?
    N11 Ni1 N9 . . 89.04(8) ?
    C3 C4 S1 . . 106.7(10) ?
    C3 C4 H4 . . 126.7 ?
    S1 C4 H4 . . 126.7 ?
    C1 S1 C4 . . 92.1(5) ?
    C8 C7 S2 . . 107.0(8) ?
    C8 C7 H7 . . 126.5 ?
    S2 C7 H7 . . 126.5 ?
    C10 S2 C7 . . 92.2(4) ?
    C3 S1' C4' . . 97.7(11) ?
    C1 C4' S1' . . 99.2(15) ?
    C1 C4' H4' . . 130.4 ?
    S1' C4' H4' . . 130.4 ?
    C10 C7' S2' . . 104.2(16) ?
    C10 C7' H7' . . 127.9 ?
    S2' C7' H7' . . 127.9 ?
    C8 S2' C7' . . 94.9(11) ?
loop_
    _geom_hbond_atom_site_label_D
    _geom_hbond_atom_site_label_H
    _geom_hbond_atom_site_label_A
    _geom_hbond_site_symmetry_A
    _geom_hbond_distance_DH
    _geom_hbond_distance_HA
    _geom_hbond_distance_DA
    _geom_hbond_angle_DHA
    N12 H12 O4 2_677 0.86 2.56 3.124(3) 124.2
    N12 H12 O3 2_677 0.86 1.97 2.826(3) 170.1
    N10 H10A O3 1_655 0.86 1.88 2.718(3) 164.0
    N8 H8A O2 2_776 0.86 1.81 2.660(3) 169.5
    N4 H4A O4 2_667 0.86 1.89 2.688(3) 153.3
    N2 H2 O1 2_676 0.86 1.91 2.749(3) 165.9
    N6 H6 O1 1_655 0.86 1.90 2.711(3) 156.0
data_global
_journal_date_recd_electronic     2007-12-14
_journal_date_accepted     2008-03-07
_journal_name_full     'Acta Crystallographica, Section E'
_journal_year     2008
_journal_volume     64
_journal_issue      4
_journal_page_first     m550
_journal_page_last     m550
_journal_paper_category     QM
_journal_coeditor_code     SG2218
_publ_contact_author_name     'Wen-Dong, Song'
_publ_contact_author_address
;
College of Science, Guang Dong Ocean University,
Zhan Jiang 524088
P.R. ChinaChina
;
_publ_contact_author_email     songwd60@126.com
_publ_contact_author_fax     '86 0759 2383636'
_publ_contact_author_phone     '86 0759 2383559'
_publ_section_title
;
Hexakis(1<i>H</i>-imidazole-\k<i>N</i>^3^)nickel(II) bis(3-thienylacetate)
;
loop_
    _publ_author_name
    _publ_author_footnote
    _publ_author_address
    'Wen-Dong Song' .
;
College of Science, Guang Dong Ocean University
Zhanjiang 524088
People's Republic of China
;
    'Li-Li Ji' .
;
College of Science, Guang Dong Ocean University
Zhanjiang 524088
People's Republic of China
;
    'Hao Wang' .
;
College of Science, Guang Dong Ocean University
Zhanjiang 524088
People's Republic of China
;
