# Supplementary material for: Hexakis(1H-imidazole-κN 3)nickel(II) bis­(3-thienylacetate)
Source: Acta Crystallogr Sect E Struct Rep Online. 2008 Mar 14;64(Pt 4):m550. doi: 10.1107/S1600536808006363 (PMC2961043; doi:10.1107/S1600536808006363)
Supplement: Supplementary file 2 [file e-64-0m550-Isup2.hkl]

# 
# h,k,l, Fc-squared, Fo-squared, sigma(Fo-squared) and status flag 
# 
data_I
_shelx_title ' S in P-1' 
_shelx_refln_list_code          4 
_shelx_F_calc_maximum      193.94 
_exptl_crystal_F_000       780.00 
_reflns_d_resolution_high  0.7964 
 
loop_ 
 _symmetry_equiv_pos_as_xyz 
 'x, y, z' 
 '-x, -y, -z' 
 
_cell_length_a     9.2483 
_cell_length_b     9.8529 
_cell_length_c    19.6365 
_cell_angle_alpha  84.696 
_cell_angle_beta   88.380 
_cell_angle_gamma  80.157 
 
_shelx_F_squared_multiplier     1.000 
 
loop_ 
 _refln_index_h 
 _refln_index_k 
 _refln_index_l 
 _refln_F_squared_calc 
 _refln_F_squared_meas 
 _refln_F_squared_sigma 
 _refln_observed_status 
   3   0   0     1039.98     1032.17     24.42 o 
   4   0   0       12.84        4.72      2.09 o 
   5   0   0     3364.58     3395.16     33.57 o 
   6   0   0     1498.56     1438.04     19.46 o 
   7   0   0      217.69      191.02     11.11 o 
   8   0   0       27.20       26.20      7.22 o 
   9   0   0        2.70        9.02      6.92 o 
  10   0   0       89.26       90.30     11.17 o 
  11   0   0       29.36       31.84      9.68 o 
 -11   1   0       18.30       17.99     15.98 o 
 -10   1   0       13.79       16.25      8.13 o 
  -9   1   0        2.20       -8.75      5.83 o 
  -8   1   0      235.60      285.67     14.28 o 
  -7   1   0      663.59      635.16     15.56 o 
  -6   1   0     1709.74     1681.46     25.26 o 
  -5   1   0      413.77      403.48      8.87 o 
  -4   1   0       16.59       24.81      7.22 o 
  -3   1   0       91.33       94.61     10.00 o 
  -2   1   0     2304.23     2370.16     42.54 o 
   0   1   0     2178.34     2149.23     40.33 o 
   2   1   0      643.27      599.20     14.26 o 
   3   1   0     5356.36     5392.76     89.44 o 
   4   1   0      775.99      783.55     35.68 o 
   5   1   0       32.45       13.97      2.62 o 
   6   1   0      617.92      607.47     10.81 o 
   7   1   0        5.92        5.03      3.70 o 
   8   1   0       14.78       15.63      6.57 o 
   9   1   0        7.75       -1.56      8.50 o 
  10   1   0       77.06       97.80     11.28 o 
  11   1   0       99.02       99.00     25.94 o 
 -10   2   0        0.05       -7.65      8.18 o 
  -9   2   0      116.52      106.39     13.99 o 
  -8   2   0      690.24      647.83     20.48 o 
  -7   2   0      253.60      281.33     12.78 o 
  -6   2   0      459.95      492.86     19.65 o 
  -5   2   0     1433.42     1476.49     55.45 o 
  -4   2   0        0.19        0.21      2.43 o 
  -3   2   0     2243.62     2305.14     31.35 o 
  -2   2   0      184.32      180.81     11.63 o 
  -1   2   0    16657.23    17079.37    207.19 o 
   0   2   0     1518.46     1597.35     24.30 o 
   1   2   0       38.54       41.77      3.38 o 
   2   2   0       85.68      115.17      5.36 o 
   3   2   0       12.11       11.19      2.63 o 
   4   2   0     2021.77     1892.93     39.27 o 
   5   2   0      297.95      286.29     15.57 o 
   6   2   0       52.83       55.02      5.35 o 
   7   2   0      118.87      128.83      6.80 o 
   8   2   0      149.35      139.51      7.72 o 
   9   2   0       26.86       42.36     12.31 o 
  10   2   0      166.09      191.22     19.21 o 
  11   2   0       58.56       87.60     16.32 o 
 -10   3   0        4.95        9.12      9.12 o 
  -9   3   0      125.56      129.39     14.56 o 
  -8   3   0       58.19       82.18     22.02 o 
  -7   3   0      674.17      674.05     20.82 o 
  -6   3   0      733.76      712.84     18.45 o 
  -5   3   0       23.22       35.16      5.11 o 
  -4   3   0     1781.05     1858.99     24.97 o 
  -3   3   0      144.29      153.72      4.98 o 
  -2   3   0      621.54      529.66     11.70 o 
  -1   3   0     2514.91     2418.71     53.72 o 
   0   3   0      266.47      273.44      8.97 o 
   1   3   0       21.58       26.58      3.58 o 
   3   3   0     1587.39     1667.82     28.57 o 
   4   3   0      130.55       95.87      5.12 o 
   5   3   0     2160.33     2144.33     27.94 o 
   6   3   0     2042.40     2206.40     30.55 o 
   7   3   0      259.94      240.36     11.43 o 
   8   3   0        7.33        6.04      4.79 o 
   9   3   0        3.18       -4.17      5.12 o 
  10   3   0      162.59      148.00     16.69 o 
  11   3   0       68.84       57.77     14.48 o 
 -10   4   0       46.28       55.41     12.01 o 
  -9   4   0       28.89       22.60      7.02 o 
  -8   4   0       64.65       59.84      7.87 o 
  -7   4   0      325.12      315.32     11.58 o 
  -6   4   0       59.98       55.46     13.74 o 
  -5   4   0       50.57       40.61      4.44 o 
  -4   4   0      102.31       92.69      7.65 o 
  -3   4   0      765.31      742.65     17.23 o 
  -2   4   0      120.51      120.05      8.16 o 
  -1   4   0       38.66       85.35      9.15 o 
   0   4   0      250.36      289.32     15.16 o 
   1   4   0      407.12      417.60     13.01 o 
   2   4   0       90.99       97.28      7.06 o 
   3   4   0      160.93      147.52     13.58 o 
   4   4   0      589.17      596.91     14.90 o 
   5   4   0     1271.70     1267.07     25.87 o 
   6   4   0      278.29      282.18     12.51 o 
   7   4   0      137.05      113.02      9.39 o 
   8   4   0        8.41       11.88      5.07 o 
   9   4   0        8.89       -0.97      5.29 o 
  10   4   0       87.92       99.65      9.39 o 
  11   4   0       51.81       47.27     12.98 o 
  -9   5   0       64.88       77.66     15.38 o 
  -8   5   0       26.25       33.95      5.58 o 
  -7   5   0        0.90       -0.73      5.88 o 
  -6   5   0       98.28      100.13     15.63 o 
  -5   5   0       24.60       17.79      5.60 o 
  -4   5   0      112.69      136.46      9.16 o 
  -3   5   0      668.47      692.50     20.99 o 
  -2   5   0      334.48      297.89      6.63 o 
  -1   5   0      409.27      345.26     18.76 o 
   0   5   0        1.60        4.87      3.55 o 
   1   5   0       71.44       93.74      7.57 o 
   2   5   0        6.24        1.71      4.09 o 
   3   5   0      924.93      957.51     36.24 o 
   4   5   0       26.81       14.34      4.78 o 
   5   5   0       97.96      106.57      7.88 o 
   6   5   0      339.97      322.05     13.95 o 
   7   5   0       94.84      109.34     10.12 o 
   8   5   0       21.88       26.00      7.56 o 
   9   5   0        1.56        2.13      4.64 o 
  10   5   0        0.74       -0.55      5.39 o 
  11   5   0       66.00       61.95      9.09 o 
  -9   6   0       12.05       17.56     12.91 o 
  -8   6   0       14.76       31.03     12.27 o 
  -7   6   0      227.76      255.07     20.78 o 
  -6   6   0       85.24       84.76     10.35 o 
  -5   6   0        8.28       12.06      5.58 o 
  -4   6   0      389.51      358.29     14.23 o 
  -3   6   0      430.47      414.27     21.23 o 
  -2   6   0      659.06      723.59     15.19 o 
  -1   6   0     2261.80     2337.42     46.73 o 
   0   6   0      682.82      646.79     19.17 o 
   1   6   0      252.72      208.06     11.31 o 
   2   6   0      124.92      108.37      9.30 o 
   3   6   0      383.47      404.72     25.47 o 
   4   6   0        8.70        1.81      7.77 o 
   5   6   0     1661.78     1684.39     43.12 o 
   6   6   0      759.76      729.73     20.85 o 
   7   6   0       28.31       19.97     14.78 o 
   8   6   0       72.96       63.14      9.87 o 
   9   6   0        3.22       -0.07      7.60 o 
  10   6   0       34.30       26.10      9.49 o 
  -8   7   0       30.15       37.93     13.47 o 
  -7   7   0        0.15       -8.67      9.12 o 
  -6   7   0        8.26        1.46      7.50 o 
  -5   7   0        7.31        6.83      5.70 o 
  -4   7   0      173.60      153.48     11.25 o 
  -3   7   0      284.90      310.02     13.09 o 
  -2   7   0      928.89      892.04     18.17 o 
  -1   7   0      245.57      255.56     20.11 o 
   0   7   0      203.77      190.40     15.49 o 
   1   7   0        2.03        3.29      6.08 o 
   2   7   0      227.37      214.38     13.22 o 
   3   7   0     1062.25      961.11     40.93 o 
   4   7   0      218.82      229.44     10.41 o 
   5   7   0      698.75      718.60     30.61 o 
   6   7   0       14.15        4.78     13.11 o 
   7   7   0      113.38      104.63     10.28 o 
   8   7   0      104.51      103.99     11.30 o 
   9   7   0      375.91      391.77     32.88 o 
  10   7   0       77.49       87.27     12.83 o 
  -7   8   0       23.06       32.19     12.38 o 
  -6   8   0        5.76        5.10      8.82 o 
  -5   8   0       51.70       37.59     10.24 o 
  -4   8   0       97.61       96.22      9.57 o 
  -3   8   0      990.34      894.28     30.44 o 
  -2   8   0       40.40       38.32      6.23 o 
  -1   8   0        8.97        6.79      9.19 o 
   0   8   0       32.17       19.08      6.54 o 
   1   8   0        4.15        0.99      5.97 o 
   2   8   0      458.30      426.77     19.13 o 
   3   8   0      589.95      606.44     23.11 o 
   4   8   0       39.29       23.78     11.67 o 
   5   8   0       71.14       70.77      7.21 o 
   6   8   0        9.90        8.29      5.82 o 
   7   8   0      148.87      143.23     11.53 o 
   8   8   0      362.81      383.44     35.28 o 
   9   8   0      200.37      208.90     15.87 o 
  -6   9   0       12.58       10.69      9.68 o 
  -5   9   0      184.79      184.39     16.51 o 
  -4   9   0      340.66      359.78     19.58 o 
  -3   9   0       25.31       24.48     14.65 o 
  -2   9   0       44.38       40.01     13.32 o 
  -1   9   0       46.99       42.66     13.21 o 
   0   9   0        3.82        0.49      8.67 o 
   1   9   0      774.19      765.18     26.42 o 
   2   9   0      864.16      939.24     29.80 o 
   3   9   0      266.16      256.46     16.86 o 
   4   9   0       58.92       87.22     18.35 o 
   5   9   0       16.29       14.78      5.74 o 
   6   9   0       44.50       35.53      7.41 o 
   7   9   0      195.50      204.23     13.66 o 
   8   9   0       59.52       55.37     10.71 o 
   9   9   0      102.67      102.77     17.89 o 
  -5  10   0       53.08       51.70     11.97 o 
  -4  10   0      155.37      137.83     14.11 o 
  -3  10   0       33.71       35.11      8.07 o 
  -2  10   0        5.57        3.83      5.36 o 
  -1  10   0       36.84       25.92     13.17 o 
   0  10   0       21.05       11.85     11.67 o 
   1  10   0      867.69      935.45     45.21 o 
   2  10   0      760.43      840.65     29.94 o 
   3  10   0      353.00      342.56     20.41 o 
   4  10   0        9.54        3.90     11.97 o 
   5  10   0        0.51       -0.41     14.50 o 
   6  10   0       32.49       30.05      7.46 o 
   7  10   0       97.30      116.37     11.30 o 
   8  10   0       49.93       70.71     10.96 o 
  -3  11   0       19.25       20.07      8.29 o 
  -2  11   0       11.29        4.05      5.59 o 
   3  11   0       22.32       32.34     15.38 o 
   4  11   0        2.71        3.90     13.39 o 
   5  11   0       19.33       25.86      8.44 o 
   6  11   0        1.81        2.98      8.48 o 
   4  12   0        0.49      -10.69     14.93 o 
  -4 -12   1       92.86      123.09     24.72 o 
  -6 -11   1       10.83       11.07      7.39 o 
  -5 -11   1        0.83        3.34      6.68 o 
  -4 -11   1        2.25       -9.34     12.53 o 
  -3 -11   1       51.57       47.79     17.14 o 
   2 -11   1      125.12      109.62     10.13 o 
   3 -11   1       69.35       63.40     10.43 o 
  -8 -10   1        7.62        1.22      7.41 o 
  -7 -10   1        0.69        7.49      7.05 o 
  -6 -10   1       52.76       55.46      8.81 o 
  -5 -10   1       15.73       11.14      6.57 o 
  -4 -10   1        9.85        1.88     12.12 o 
  -3 -10   1        4.34       -2.11      7.35 o 
  -2 -10   1        2.74       -3.56      7.75 o 
  -1 -10   1      256.49      278.25     26.82 o 
   0 -10   1      145.90      123.43     19.92 o 
   1 -10   1      143.08      137.76     21.27 o 
   2 -10   1       65.04       54.40      7.69 o 
   3 -10   1       95.06      100.39     11.25 o 
   4 -10   1        2.58       -0.98      7.13 o 
   5 -10   1       72.99       84.00     13.69 o 
  -9  -9   1        2.00       -3.66     10.07 o 
  -8  -9   1        9.48       12.60      8.97 o 
  -7  -9   1      229.62      190.35     13.10 o 
  -6  -9   1      512.64      530.97     43.14 o 
  -5  -9   1       38.91       54.65     11.14 o 
  -4  -9   1       59.10       50.68     16.13 o 
  -3  -9   1        2.53        4.18      7.01 o 
  -2  -9   1      186.49      173.98     14.56 o 
  -1  -9   1      488.59      521.25     22.07 o 
   0  -9   1      167.32      165.29     20.45 o 
   1  -9   1       88.07       84.97     16.84 o 
   2  -9   1      146.06      127.90     11.50 o 
   3  -9   1        5.54        3.96      5.13 o 
   4  -9   1       15.16       21.53      7.92 o 
   5  -9   1       13.41       13.24      8.82 o 
   6  -9   1      112.29       91.95     14.63 o 
  -9  -8   1       34.09       33.35      9.34 o 
  -8  -8   1       64.76       65.28     15.23 o 
  -7  -8   1      244.78      228.74     23.39 o 
  -6  -8   1      257.45      272.45     13.94 o 
  -5  -8   1       75.79       80.98      7.68 o 
  -4  -8   1      109.30      120.36      6.62 o 
  -3  -8   1       18.32        7.46      6.84 o 
  -2  -8   1       95.55       88.55     10.61 o 
  -1  -8   1      403.64      425.12     18.93 o 
   0  -8   1      500.09      541.13     31.14 o 
   1  -8   1       79.22      113.07     16.96 o 
   2  -8   1      162.59      156.13      8.15 o 
   3  -8   1        4.99        2.37      4.32 o 
   4  -8   1       80.65       99.85      9.75 o 
   5  -8   1      100.36       89.89     12.68 o 
   6  -8   1        9.17        2.81      8.10 o 
   7  -8   1       68.91       92.29     15.61 o 
 -10  -7   1        9.08        7.80     15.63 o 
  -9  -7   1       49.53       42.16      9.74 o 
  -8  -7   1       24.79       17.77      9.14 o 
  -7  -7   1       24.48       10.61      6.05 o 
  -6  -7   1      424.34      402.76     16.05 o 
  -5  -7   1      158.30      173.74     10.07 o 
  -4  -7   1       30.36       20.53      5.31 o 
  -3  -7   1       36.74       20.84     17.80 o 
  -2  -7   1       57.58       58.41      8.73 o 
  -1  -7   1      491.78      449.16     18.06 o 
   0  -7   1      405.76      404.27     25.66 o 
   1  -7   1     1388.63     1407.55     49.26 o 
   2  -7   1      374.79      421.97     21.08 o 
   3  -7   1       48.89       39.38      6.02 o 
   4  -7   1      672.81      640.59     20.10 o 
   5  -7   1       81.08       88.82     11.84 o 
   6  -7   1        4.82       -0.98      7.32 o 
   7  -7   1       52.28       51.58     12.87 o 
   8  -7   1       50.53       80.06     16.24 o 
 -10  -6   1        2.44        8.11      8.08 o 
  -9  -6   1        1.86        1.47      7.08 o 
  -8  -6   1       52.60       68.29     17.16 o 
  -7  -6   1      278.86      309.49     15.12 o 
  -6  -6   1      888.55      826.91     22.37 o 
  -5  -6   1       43.78       46.55      6.57 o 
  -4  -6   1      117.98      116.58      9.40 o 
  -3  -6   1     1255.40     1232.28     43.86 o 
  -2  -6   1        6.87       11.53      5.37 o 
  -1  -6   1     1749.08     1739.79     45.98 o 
   0  -6   1     3504.67     3724.54     60.26 o 
   1  -6   1      912.63      978.81     36.73 o 
   2  -6   1        1.91        2.40      3.00 o 
   3  -6   1      252.59      262.67     17.13 o 
   4  -6   1     1102.08     1106.94     26.26 o 
   5  -6   1      315.28      306.83     14.86 o 
   6  -6   1      128.94      160.50     12.50 o 
   7  -6   1       25.54       25.70     10.24 o 
   8  -6   1        1.95        9.19     10.13 o 
   9  -6   1       25.95       25.44     12.94 o 
 -11  -5   1       13.99        7.07      6.77 o 
 -10  -5   1        9.52        9.05      9.23 o 
  -9  -5   1       13.85       11.66      5.19 o 
  -8  -5   1      144.01      157.99     14.03 o 
  -7  -5   1      744.09      747.88     22.64 o 
  -6  -5   1     1296.40     1331.15     29.11 o 
  -5  -5   1       25.42       32.75      5.64 o 
  -4  -5   1      261.17      251.03      9.49 o 
  -3  -5   1       57.70       48.90      3.85 o 
  -2  -5   1     5286.78     5322.94     79.18 o 
  -1  -5   1     2856.22     3065.49     50.55 o 
   0  -5   1      294.02      265.39     11.44 o 
   1  -5   1       53.58       89.10     11.10 o 
   2  -5   1      176.97      216.17      7.83 o 
   3  -5   1      814.46      798.59     18.66 o 
   4  -5   1     1732.63     1754.03     33.73 o 
   5  -5   1      352.86      367.88     15.52 o 
   6  -5   1        3.44        4.39      5.37 o 
   7  -5   1        0.84       13.39      9.57 o 
   8  -5   1        6.02        3.98      4.44 o 
   9  -5   1       44.66       44.45     10.05 o 
 -11  -4   1        4.08       13.02     11.33 o 
 -10  -4   1       27.21       25.83      7.97 o 
  -9  -4   1       19.48       26.93      6.60 o 
  -8  -4   1      303.90      293.59     11.32 o 
  -7  -4   1      415.34      425.63     12.34 o 
  -6  -4   1      146.86      159.98     10.54 o 
  -5  -4   1        7.16        0.70      8.57 o 
  -4  -4   1       14.57       12.15      3.74 o 
  -3  -4   1    14796.10    15060.47    177.75 o 
  -2  -4   1     2538.27     2585.03     43.35 o 
  -1  -4   1     1612.39     1674.27     30.82 o 
   0  -4   1      222.50      222.51     13.66 o 
   1  -4   1      118.38      118.44     10.95 o 
   2  -4   1      868.97      914.84     19.79 o 
   3  -4   1      172.40      176.51      8.43 o 
   4  -4   1     1099.41     1046.12     30.18 o 
   5  -4   1      925.84      942.96     24.56 o 
   6  -4   1      386.60      380.07     11.26 o 
   7  -4   1       15.46       12.54      4.60 o 
   8  -4   1       13.17       19.08      6.04 o 
   9  -4   1       16.63       11.04      6.55 o 
  10  -4   1      184.45      182.10     16.39 o 
 -11  -3   1        0.16      -15.76     10.50 o 
 -10  -3   1       89.15       86.10     14.33 o 
  -9  -3   1      190.25      195.22     12.44 o 
  -8  -3   1      480.27      485.29     14.54 o 
  -7  -3   1      136.90      135.13      8.04 o 
  -6  -3   1       22.31       15.32      4.57 o 
  -5  -3   1      454.26      478.93     11.11 o 
  -4  -3   1      823.12      746.35     12.40 o 
  -3  -3   1     2269.23     2424.15     43.63 o 
  -2  -3   1     7447.70     7250.91    140.65 o 
  -1  -3   1     2273.47     2366.67     52.41 o 
   0  -3   1     1236.36     1250.58     33.01 o 
   1  -3   1      113.16       93.23      8.70 o 
   2  -3   1       51.91       70.13      4.73 o 
   3  -3   1      421.15      353.02     11.63 o 
   4  -3   1     2104.62     2094.11     27.20 o 
   5  -3   1      399.71      403.62     11.02 o 
   6  -3   1      912.52      914.01     21.08 o 
   7  -3   1        0.91        4.06      4.70 o 
   8  -3   1       73.44       63.83      8.23 o 
   9  -3   1      148.98      166.42     15.91 o 
  10  -3   1       65.15       74.43     13.77 o 
 -10  -2   1      129.68      122.26     16.28 o 
  -9  -2   1       18.32        4.80      9.79 o 
  -8  -2   1     1038.93     1004.17     53.31 o 
  -7  -2   1      368.89      346.73     10.30 o 
  -6  -2   1      423.30      402.33     10.09 o 
  -5  -2   1       16.25       16.86      3.85 o 
  -4  -2   1       60.59       75.96      4.59 o 
  -3  -2   1     3227.46     3245.42     34.83 o 
  -2  -2   1    11570.47    11658.74    177.90 o 
  -1  -2   1     2068.57     1834.61     28.37 o 
   0  -2   1      257.35      221.20      7.14 o 
   1  -2   1     8678.83     9419.77     91.76 o 
   2  -2   1     5374.11     5567.58     69.21 o 
   3  -2   1      775.46      766.27     16.96 o 
   4  -2   1      152.35      105.03      6.60 o 
   5  -2   1      866.91      847.84     18.82 o 
   6  -2   1       20.12       15.15      4.33 o 
   7  -2   1      197.39      218.32     11.65 o 
   8  -2   1      269.49      261.59     13.66 o 
   9  -2   1       73.48       79.01     13.13 o 
  10  -2   1      239.21      235.49     20.41 o 
 -11  -1   1       79.33       81.69     13.62 o 
 -10  -1   1      251.14      262.53     15.66 o 
  -9  -1   1      200.09      208.71     13.58 o 
  -8  -1   1      102.03      105.11     14.41 o 
  -7  -1   1       94.84       88.31      6.81 o 
  -6  -1   1       52.93       38.92      4.41 o 
  -5  -1   1      126.66       99.59      5.69 o 
  -4  -1   1     1130.51     1124.28     17.12 o 
  -3  -1   1     1199.55     1296.50     28.21 o 
  -2  -1   1     2553.03     2804.44     48.06 o 
  -1  -1   1     2708.75     2894.11     55.11 o 
   0  -1   1      499.21      498.25     11.01 o 
   1  -1   1      167.35      222.61      7.05 o 
   2  -1   1      520.21      605.54     15.61 o 
   3  -1   1     4932.12     5175.31    113.67 o 
   4  -1   1     2107.25     2197.63     32.42 o 
   5  -1   1      273.28      261.02      9.66 o 
   6  -1   1        5.12        8.59      3.93 o 
   7  -1   1       19.77       10.16      6.08 o 
   8  -1   1       49.02       55.31      9.68 o 
   9  -1   1      316.85      358.28     21.85 o 
  10  -1   1       62.10       89.31     11.25 o 
  11  -1   1       11.24       10.60      8.58 o 
 -11   0   1       78.09       79.86     11.52 o 
 -10   0   1      413.42      473.71     29.49 o 
  -9   0   1       15.32        0.68      8.89 o 
  -8   0   1       62.77       64.68     11.31 o 
  -7   0   1        0.10       -1.05      7.32 o 
  -6   0   1      119.30      108.81      9.39 o 
  -5   0   1        1.90       -2.08      2.32 o 
  -4   0   1       52.53       74.20      3.76 o 
   0   0   1      354.57       -0.45      0.30 o 
   3   0   1      770.87      750.28     19.88 o 
   4   0   1      525.93      497.95      8.80 o 
   5   0   1     1224.98     1160.65     15.85 o 
   6   0   1       26.91       30.12      3.53 o 
   7   0   1      370.39      343.56     21.50 o 
   8   0   1       85.59      105.33     24.93 o 
   9   0   1       51.83       51.00      9.07 o 
  10   0   1      167.06      171.97     16.86 o 
  11   0   1       13.66       30.01      9.39 o 
 -11   1   1       53.89       53.77     10.74 o 
 -10   1   1       10.26       13.18      7.80 o 
  -9   1   1      201.65      219.87     13.97 o 
  -8   1   1        9.25       16.71      6.38 o 
  -7   1   1       23.60       29.07      9.38 o 
  -6   1   1      529.83      560.37     16.86 o 
  -5   1   1      413.50      389.53      7.87 o 
  -4   1   1      201.29      147.63      7.73 o 
  -3   1   1     3097.97     3221.84     41.41 o 
  -2   1   1      155.44      180.79      7.84 o 
   0   1   1     1482.70     1492.69     20.49 o 
   2   1   1        6.00        6.08      2.51 o 
   3   1   1      264.76      280.80     11.14 o 
   4   1   1     1180.06     1147.29     20.33 o 
   5   1   1       10.61       12.46      2.76 o 
   6   1   1      146.46      176.63      6.22 o 
   7   1   1       32.96       33.97      4.61 o 
   8   1   1      170.05      157.69     26.73 o 
   9   1   1      316.16      329.09     33.95 o 
  10   1   1        8.55        3.00      7.17 o 
  11   1   1       37.57       40.48      9.97 o 
 -10   2   1       81.87       77.66     14.33 o 
  -9   2   1       13.95       10.65      8.33 o 
  -8   2   1       11.93       10.58      6.34 o 
  -7   2   1       10.39       10.34      5.85 o 
  -6   2   1      378.81      372.13      9.97 o 
  -5   2   1     1782.09     1754.25     29.71 o 
  -4   2   1     1686.84     1759.79     27.71 o 
  -3   2   1      807.99      812.17     17.29 o 
  -2   2   1      102.20       74.47      5.63 o 
  -1   2   1      357.93      415.02     13.84 o 
   0   2   1       88.99       94.35      5.59 o 
   1   2   1      242.54      297.39     10.92 o 
   2   2   1      201.88      192.27      6.72 o 
   3   2   1     4692.12     4595.04     87.64 o 
   4   2   1       12.27       10.87      2.83 o 
   5   2   1       17.36       10.60      3.71 o 
   6   2   1     1414.42     1413.50     19.86 o 
   7   2   1      127.37      116.65      6.61 o 
   8   2   1       19.46       22.39      4.80 o 
   9   2   1      192.09      164.21     17.18 o 
  10   2   1      270.86      240.74     21.01 o 
  11   2   1        1.83       -1.99     11.29 o 
 -10   3   1       34.98       25.59     10.88 o 
  -9   3   1       55.15       64.68     11.85 o 
  -8   3   1       45.07       40.52      7.49 o 
  -7   3   1      154.69      173.23     12.62 o 
  -6   3   1      389.55      367.50     13.15 o 
  -5   3   1     3982.50     4154.02     55.75 o 
  -4   3   1     3749.35     3733.44     48.55 o 
  -3   3   1      692.39      645.82     10.71 o 
  -2   3   1        3.04        0.19      1.89 o 
  -1   3   1       77.60       98.59      8.33 o 
   0   3   1     5181.82     5072.96    219.09 o 
   1   3   1       50.30       42.96      9.36 o 
   3   3   1       43.14       43.02      3.91 o 
   4   3   1        8.26        4.36      2.46 o 
   5   3   1      666.13      678.86     14.50 o 
   6   3   1     1833.74     1901.26     27.71 o 
   7   3   1      650.87      632.21     15.68 o 
   8   3   1       26.02       19.69      5.58 o 
   9   3   1      227.34      268.01     12.64 o 
  10   3   1        6.58       18.57     10.77 o 
  11   3   1        3.96       -0.08     11.14 o 
 -10   4   1       67.69       66.40     12.27 o 
  -9   4   1        4.00       -0.30      5.82 o 
  -8   4   1        2.97        3.39      5.35 o 
  -7   4   1       54.30       51.94      6.17 o 
  -6   4   1      293.36      313.76     10.34 o 
  -5   4   1     2927.66     2880.78     35.84 o 
  -4   4   1      833.30      854.82     20.79 o 
  -3   4   1      341.86      331.96     11.05 o 
  -2   4   1        1.16       -0.56      1.95 o 
  -1   4   1      318.63      272.96     14.44 o 
   0   4   1     1305.66     1385.38     36.58 o 
   1   4   1     1990.19     1939.82     41.45 o 
   2   4   1      124.49      133.52     12.27 o 
   3   4   1      368.05      339.73      8.83 o 
   4   4   1        0.32       -3.99      2.66 o 
   5   4   1      374.80      386.79     14.39 o 
   6   4   1      625.01      647.68     16.75 o 
   7   4   1      816.25      826.48     23.74 o 
   8   4   1       36.74       36.63      5.98 o 
   9   4   1       81.20       70.32      7.95 o 
  10   4   1       25.58       22.23      6.84 o 
  11   4   1        0.23       -4.69     10.20 o 
  -9   5   1       20.16       13.90      5.75 o 
  -8   5   1        2.33       -0.29      5.16 o 
  -7   5   1       20.78       10.21      6.77 o 
  -6   5   1      103.18       78.41      9.56 o 
  -5   5   1      139.37      145.43     14.56 o 
  -4   5   1      440.40      472.78     15.64 o 
  -3   5   1       91.61      107.09      7.25 o 
  -2   5   1       13.30        8.84      2.02 o 
  -1   5   1     1234.68     1202.00     36.84 o 
   0   5   1     1308.70     1355.89     27.42 o 
   1   5   1     1288.48     1232.05     26.28 o 
   2   5   1      447.29      401.16     20.93 o 
   3   5   1        0.17       -3.38      6.00 o 
   4   5   1        7.65       -0.90      4.00 o 
   5   5   1      159.41      154.93      8.84 o 
   6   5   1      335.27      315.94     17.76 o 
   7   5   1      183.79      183.96     12.20 o 
   8   5   1       40.36       41.24     19.58 o 
   9   5   1        0.21       -2.72      6.57 o 
  10   5   1       14.92        2.28      5.48 o 
  11   5   1       23.47        3.66      6.28 o 
  -9   6   1        8.57       19.40     13.02 o 
  -8   6   1       17.06        6.68     10.50 o 
  -7   6   1      119.78       99.27     15.04 o 
  -6   6   1       15.75       13.63      6.16 o 
  -5   6   1      255.01      264.93     14.01 o 
  -4   6   1       54.19       54.60     12.16 o 
  -3   6   1      125.11      107.50      7.54 o 
  -2   6   1      911.12      942.51     18.09 o 
  -1   6   1     1406.54     1540.67     53.18 o 
   0   6   1     2932.05     3000.00     56.72 o 
   1   6   1      303.06      316.41     26.80 o 
   2   6   1      218.75      283.00     13.97 o 
   3   6   1        3.99        4.76      9.19 o 
   4   6   1      101.72       90.93      6.13 o 
   5   6   1      481.29      439.85     26.04 o 
   6   6   1       12.77       11.75      5.60 o 
   7   6   1      232.19      218.90     28.72 o 
   8   6   1      606.52      636.40     22.75 o 
   9   6   1       34.38       41.55     12.85 o 
  10   6   1        2.02        3.66      7.93 o 
  -8   7   1       40.37       39.47     13.39 o 
  -7   7   1      235.41      233.76     20.60 o 
  -6   7   1      255.57      282.23     20.03 o 
  -5   7   1        1.50        1.44      5.50 o 
  -4   7   1       24.62       26.28      6.27 o 
  -3   7   1       26.18       24.19      5.13 o 
  -2   7   1      104.76       92.92      6.16 o 
  -1   7   1     1889.85     2050.08     59.91 o 
   0   7   1     1350.47     1402.46     36.20 o 
   1   7   1       27.06       18.52      6.52 o 
   2   7   1      631.95      651.02     43.78 o 
   3   7   1       10.34      -11.54      7.69 o 
   4   7   1        4.87       10.44      3.55 o 
   5   7   1      148.48      176.56      9.84 o 
   6   7   1      616.37      587.44     18.75 o 
   7   7   1      180.29      174.30     12.06 o 
   8   7   1        8.67        4.75      6.66 o 
   9   7   1        0.93       -4.39      6.77 o 
  10   7   1        0.14        2.03      8.17 o 
  -7   8   1       67.69       93.79     15.79 o 
  -6   8   1      229.77      266.66     20.18 o 
  -5   8   1       74.46       73.57     12.08 o 
  -4   8   1        4.62        4.30      5.42 o 
  -3   8   1       23.88       20.21      6.66 o 
  -2   8   1       17.09        9.11      3.49 o 
  -1   8   1      287.73      315.06     23.60 o 
   0   8   1      539.18      750.31     35.04 o 
   1   8   1        1.28       -2.68      5.57 o 
   2   8   1       50.26       53.16     10.65 o 
   3   8   1      185.48      214.44     22.02 o 
   4   8   1       57.89       53.95     14.78 o 
   5   8   1      508.95      500.35     15.64 o 
   6   8   1      158.91      172.82     11.41 o 
   7   8   1        2.96        4.80      5.88 o 
   8   8   1       63.21       63.05     10.07 o 
   9   8   1        2.31       -4.49      6.74 o 
  10   8   1       60.78       65.29     12.18 o 
  -6   9   1       63.17       53.31     12.53 o 
  -5   9   1       59.83       41.75     11.18 o 
  -4   9   1       41.10       45.84      9.38 o 
  -3   9   1      134.92      131.89     13.04 o 
  -2   9   1       13.15       19.90      4.51 o 
  -1   9   1        2.80        6.00      8.33 o 
   0   9   1        7.24       14.29      9.83 o 
   1   9   1      247.23      325.65     17.63 o 
   2   9   1       25.16       18.14      8.46 o 
   3   9   1      188.01      170.70     21.42 o 
   4   9   1       60.84       89.44     18.61 o 
   5   9   1      113.19      120.75      8.61 o 
   6   9   1      592.77      582.93     19.13 o 
   7   9   1       75.41       71.95     15.14 o 
   8   9   1        4.55        5.94      7.32 o 
   9   9   1       25.68       23.30      9.01 o 
  -5  10   1       11.85       23.37     10.20 o 
  -4  10   1        5.41        1.73      7.73 o 
  -3  10   1       11.85       12.42      6.83 o 
  -2  10   1      109.91      105.76      8.63 o 
   2  10   1       21.39        9.23     12.42 o 
   3  10   1      205.23      199.88     24.31 o 
   4  10   1       99.79      113.07     20.86 o 
   5  10   1      227.97      234.98     11.47 o 
   6  10   1      119.69      152.31     16.06 o 
   7  10   1       25.77       29.31      8.12 o 
   8  10   1       19.19       34.20     13.41 o 
  -3  11   1       63.42       72.03     10.54 o 
  -2  11   1       13.60       30.54      6.98 o 
   3  11   1       78.57      113.26     21.80 o 
   4  11   1      118.74      117.35     22.70 o 
   5  11   1       21.65       26.88     15.66 o 
   6  11   1       36.15       17.48     13.73 o 
   4  12   1       44.01       65.05     20.48 o 
  -6 -11   2        4.36        6.68      7.75 o 
  -5 -11   2        2.76       -2.98      5.94 o 
  -4 -11   2      107.90       76.53     20.75 o 
  -3 -11   2      172.78      200.86     25.96 o 
   2 -11   2       39.96       50.68      8.44 o 
   3 -11   2       41.07       50.68      9.72 o 
  -8 -10   2       49.22       66.10     10.73 o 
  -7 -10   2       29.62       18.52      8.22 o 
  -6 -10   2        2.96        4.19      6.31 o 
  -5 -10   2        0.68        3.63      5.52 o 
  -4 -10   2       36.28       59.61     17.37 o 
  -3 -10   2      409.84      415.17     22.77 o 
  -2 -10   2      226.71      247.93     19.41 o 
  -1 -10   2       13.47       16.81     11.97 o 
   0 -10   2      139.21      197.63     24.09 o 
   2 -10   2      328.19      370.99     16.21 o 
   3 -10   2       23.80       18.57      7.58 o 
   4 -10   2        7.47       12.72      8.33 o 
  -9  -9   2       57.15       82.13     12.35 o 
  -8  -9   2       59.55       53.22     17.43 o 
  -7  -9   2        1.97        2.31      6.62 o 
  -6  -9   2      205.44      201.67     12.87 o 
  -5  -9   2       34.69       44.04      7.07 o 
  -4  -9   2      351.48      357.58     11.02 o 
  -3  -9   2      312.44      319.08     18.90 o 
  -2  -9   2      382.13      343.51     18.97 o 
  -1  -9   2       56.72       60.47     10.57 o 
   0  -9   2        2.37        5.29      9.60 o 
   1  -9   2       31.83       29.75     12.23 o 
   2  -9   2       25.83       15.54      4.85 o 
   3  -9   2      173.22      192.27     13.69 o 
   4  -9   2        0.97       -3.23      6.49 o 
   5  -9   2        1.78        9.49      8.33 o 
   6  -9   2        0.13        7.32      9.45 o 
  -9  -8   2       47.01       71.37     11.46 o 
  -8  -8   2        2.76        5.09      7.16 o 
  -7  -8   2       28.12       51.27      8.93 o 
  -6  -8   2      136.57      122.23     10.46 o 
  -5  -8   2       60.40       49.31      6.73 o 
  -4  -8   2        2.33       -0.74      3.62 o 
  -3  -8   2      138.61      135.11     12.87 o 
  -2  -8   2      104.33       95.08     11.30 o 
  -1  -8   2       18.73       40.69     15.34 o 
   0  -8   2       29.62       51.88     12.98 o 
   1  -8   2        0.91        1.54      7.47 o 
   2  -8   2      363.32      348.24     12.01 o 
   3  -8   2       83.47      106.09      8.73 o 
   4  -8   2      241.94      243.87     13.80 o 
   5  -8   2        2.10       -9.40      6.27 o 
   6  -8   2        0.17       -2.85      8.18 o 
   7  -8   2       93.17       80.96     15.61 o 
 -10  -7   2       24.42       21.79      9.52 o 
  -9  -7   2       67.41       56.23     10.47 o 
  -8  -7   2        8.90       -3.75      7.07 o 
  -7  -7   2        0.69        5.89      6.16 o 
  -6  -7   2       49.71       60.89      8.23 o 
  -5  -7   2       63.36       35.04     13.02 o 
  -4  -7   2      381.28      406.85     35.68 o 
  -3  -7   2      136.10      150.53     16.02 o 
  -2  -7   2        2.42       -1.19      9.51 o 
  -1  -7   2      307.96      286.99     14.94 o 
   0  -7   2       78.15       74.92      8.76 o 
   1  -7   2      196.20      234.02     21.01 o 
   2  -7   2      495.95      520.92     13.84 o 
   3  -7   2     1525.99     1465.01     29.95 o 
   4  -7   2      444.63      449.32     17.01 o 
   5  -7   2        0.25        7.48      5.97 o 
   6  -7   2        7.88       28.77     10.02 o 
   7  -7   2        4.32        6.94      9.98 o 
   8  -7   2      126.20      130.78     18.80 o 
 -10  -6   2       70.94      101.14     16.21 o 
  -9  -6   2       18.98       19.61     11.59 o 
  -8  -6   2        3.43        9.03      6.76 o 
  -7  -6   2        6.97        6.73      6.06 o 
  -6  -6   2      601.97      554.98     40.95 o 
  -5  -6   2       72.85       71.14      7.44 o 
  -4  -6   2      445.03      465.16     13.16 o 
  -3  -6   2       79.06       80.30     13.60 o 
  -2  -6   2     1235.85     1182.90     64.98 o 
  -1  -6   2      577.27      615.77     26.56 o 
   0  -6   2      701.43      800.39     32.15 o 
   1  -6   2       70.86       66.58      7.39 o 
   2  -6   2     1493.45     1478.21     48.55 o 
   3  -6   2     3016.39     3075.99    107.33 o 
   4  -6   2       58.39       57.21      7.45 o 
   5  -6   2        6.89       -0.26      5.36 o 
   6  -6   2        2.26       -3.40      5.41 o 
   7  -6   2        1.02        1.09      9.00 o 
   8  -6   2       53.91       50.50     13.24 o 
 -11  -5   2       38.01       25.81      7.52 o 
 -10  -5   2       20.49      128.52     69.52 o 
  -9  -5   2       66.74       65.31      6.62 o 
  -8  -5   2        0.19        0.69      6.66 o 
  -7  -5   2       38.29       28.60      7.23 o 
  -6  -5   2      187.12      155.24     10.61 o 
  -5  -5   2      457.45      470.50     15.46 o 
  -4  -5   2      465.87      407.91     12.36 o 
  -3  -5   2      241.30      228.24      7.15 o 
  -2  -5   2        0.04        4.03      4.19 o 
  -1  -5   2      515.27      567.54     20.76 o 
   0  -5   2     5101.34     4958.50     73.35 o 
   1  -5   2     3125.83     3157.50     76.04 o 
   2  -5   2       75.77       45.82     18.08 o 
   3  -5   2       35.23       40.66      5.36 o 
   4  -5   2      145.03      115.02      8.79 o 
   5  -5   2       50.25       47.20      7.31 o 
   6  -5   2      607.70      613.10     36.99 o 
   7  -5   2       75.39       81.90     14.07 o 
   8  -5   2        1.76        5.62      9.02 o 
   9  -5   2        8.37        7.32      9.96 o 
 -11  -4   2       16.12       15.31     11.63 o 
 -10  -4   2       48.51       61.24     13.81 o 
  -9  -4   2       22.97       23.20      7.22 o 
  -8  -4   2        8.85        7.41      5.00 o 
  -7  -4   2      126.44      115.72     11.39 o 
  -6  -4   2     1460.46     1443.86     21.88 o 
  -5  -4   2      954.81      825.16     20.43 o 
  -4  -4   2      360.94      333.05     11.28 o 
  -3  -4   2     1132.33     1192.45     20.74 o 
  -2  -4   2        9.06       12.44      4.75 o 
  -1  -4   2      773.30      803.76     19.49 o 
   0  -4   2     1792.73     1761.96     46.56 o 
   1  -4   2      261.32      203.94     14.14 o 
   2  -4   2       11.83        9.35      2.81 o 
   3  -4   2        3.17       -3.45      2.69 o 
   4  -4   2      212.36      213.06     10.60 o 
   5  -4   2      285.57      285.38      8.70 o 
   6  -4   2      313.77      310.79     10.45 o 
   7  -4   2      790.88      777.80     17.99 o 
   8  -4   2       88.87       95.64      8.81 o 
   9  -4   2       30.32       39.09     14.11 o 
  10  -4   2        3.77       -2.70      8.29 o 
 -11  -3   2       35.28       36.73     13.06 o 
 -10  -3   2       12.06        6.19      9.60 o 
  -9  -3   2        3.53       -3.94      5.81 o 
  -7  -3   2     1183.63     1179.99     21.88 o 
  -6  -3   2     1157.16     1146.78     20.04 o 
  -5  -3   2      259.48      240.76      8.29 o 
  -4  -3   2     1543.60     1508.12     20.14 o 
  -3  -3   2     1012.93     1023.17     18.93 o 
  -2  -3   2     2377.83     2393.70     27.99 o 
  -1  -3   2     9662.91     9981.26    180.71 o 
   0  -3   2      891.02      967.53     28.89 o 
   1  -3   2      781.84      717.46     11.99 o 
   2  -3   2      167.10      141.97      6.32 o 
   3  -3   2      755.81      776.04     12.34 o 
   4  -3   2      768.76      760.58     13.98 o 
   5  -3   2      237.77      204.79      8.13 o 
   6  -3   2      791.56      790.84     17.33 o 
   7  -3   2      325.92      354.38     12.45 o 
   8  -3   2      346.82      329.47     14.88 o 
   9  -3   2       32.13       27.57      9.60 o 
  10  -3   2       16.65       12.08      9.12 o 
 -11  -2   2       85.82       81.93     16.09 o 
 -10  -2   2       11.07       15.91     11.18 o 
  -9  -2   2       14.43        7.28     10.09 o 
  -8  -2   2      725.84      731.63     37.48 o 
  -7  -2   2      746.38      727.68     16.29 o 
  -6  -2   2     1236.86     1281.61     18.70 o 
  -5  -2   2      473.24      424.83     10.88 o 
  -4  -2   2        2.48        3.83      2.60 o 
  -3  -2   2       72.36       72.71      3.93 o 
  -2  -2   2     2144.92     2120.16     37.52 o 
  -1  -2   2    30014.63    29471.88   1015.94 o 
   0  -2   2    11926.42    12049.51    148.83 o 
   1  -2   2     4488.96     4848.77    107.41 o 
   2  -2   2       26.71       22.42      4.33 o 
   3  -2   2      130.37      138.79      5.41 o 
   4  -2   2     1397.21     1367.90     23.29 o 
   5  -2   2      673.32      717.90     17.16 o 
   6  -2   2      111.92      109.12      6.91 o 
   7  -2   2      423.47      415.38     15.46 o 
   8  -2   2       20.75       30.47      7.08 o 
   9  -2   2        2.80        1.88      8.07 o 
  10  -2   2       63.09       86.51     14.82 o 
 -11  -1   2      154.88      161.48     14.17 o 
 -10  -1   2       19.51        9.62     17.63 o 
  -9  -1   2      158.27      187.19     12.89 o 
  -8  -1   2       31.65       27.10      6.97 o 
  -7  -1   2     2125.28     2115.82     30.68 o 
  -6  -1   2      441.46      434.27     11.84 o 
  -5  -1   2        7.64        7.15      2.83 o 
  -4  -1   2      577.53      627.53     15.55 o 
  -3  -1   2     1149.43     1060.15     24.61 o 
  -2  -1   2      741.73      744.09     17.52 o 
  -1  -1   2    10262.40    10562.55    129.69 o 
   0  -1   2     4761.70     5109.75    101.89 o 
   1  -1   2      499.64      583.90     12.20 o 
   2  -1   2     1325.84     1224.96     25.92 o 
   3  -1   2      916.34      919.52     16.56 o 
   4  -1   2      693.83      652.68     14.76 o 
   5  -1   2       74.12       49.75      4.90 o 
   6  -1   2      236.61      231.59      9.24 o 
   7  -1   2      239.82      244.80     10.32 o 
   8  -1   2       15.55       14.75      6.86 o 
   9  -1   2       58.68       63.30      9.71 o 
  10  -1   2        3.46        8.42      7.27 o 
  11  -1   2       53.98       65.01     11.31 o 
 -11   0   2        8.96        4.19      7.91 o 
 -10   0   2       43.87       28.37     10.84 o 
  -9   0   2       11.82       -1.70      6.15 o 
  -8   0   2      562.64      578.31     19.44 o 
  -7   0   2      799.88      800.21     21.45 o 
  -6   0   2      560.69      596.23     11.86 o 
  -5   0   2      598.22      641.82     10.10 o 
  -4   0   2      129.18      162.68      5.23 o 
  -3   0   2        1.85        3.33      2.36 o 
   0   0   2     1591.45     1492.68     20.40 o 
   3   0   2     1142.51     1094.03     18.36 o 
   4   0   2     1474.25     1659.20     18.87 o 
   5   0   2      166.27      143.03      7.76 o 
   6   0   2        7.79       11.51      3.04 o 
   7   0   2      162.18      180.19     10.89 o 
   8   0   2      266.46      263.59     13.83 o 
   9   0   2       29.10       19.59     15.31 o 
  10   0   2       81.64       78.83     10.83 o 
  11   0   2        0.67       -1.31      7.63 o 
 -11   1   2        2.65       -3.92      9.94 o 
 -10   1   2        6.77       -0.30      7.82 o 
  -9   1   2      187.91      206.35     13.76 o 
  -8   1   2        1.99        3.65      5.76 o 
  -7   1   2      482.90      487.41     15.05 o 
  -6   1   2     1719.34     1720.49     22.45 o 
  -5   1   2       39.05       42.92      3.46 o 
  -4   1   2      258.11      233.58      8.87 o 
  -3   1   2        1.54       -0.42      2.17 o 
  -2   1   2      272.11      221.34      9.00 o 
   0   1   2     4743.39     4836.25    100.02 o 
   2   1   2     1095.13     1088.18     22.47 o 
   3   1   2      306.55      264.45     10.88 o 
   4   1   2      428.08      325.50     10.15 o 
   5   1   2     1971.99     1994.45     22.14 o 
   6   1   2      635.31      644.24     11.19 o 
   7   1   2       49.82       45.46      4.98 o 
   8   1   2        9.53       18.09     15.01 o 
   9   1   2      250.48      234.50     14.08 o 
  10   1   2       43.19       51.58      9.40 o 
  11   1   2       98.29      107.16     12.53 o 
 -10   2   2       18.90        5.18      9.57 o 
  -9   2   2       59.34       36.47     11.03 o 
  -8   2   2       40.49       63.15      8.50 o 
  -7   2   2      888.14      833.67     24.09 o 
  -6   2   2      220.27      216.81     10.55 o 
  -5   2   2       82.57       69.67      5.33 o 
  -4   2   2       27.01       25.07      3.99 o 
  -3   2   2       68.29       87.96      4.89 o 
  -2   2   2       20.81       18.01      3.41 o 
  -1   2   2     2215.04     1889.44     32.30 o 
   0   2   2     8672.06     9473.05    115.90 o 
   1   2   2      955.38     1063.19     23.78 o 
   2   2   2      477.77      454.20     11.55 o 
   3   2   2      258.20      284.50      7.82 o 
   4   2   2      100.22      127.87      9.29 o 
   5   2   2     9333.48     9471.49     95.13 o 
   6   2   2     1055.32     1111.20     18.04 o 
   7   2   2       83.03       69.93      5.73 o 
   8   2   2       19.69       10.79      4.22 o 
   9   2   2      158.80      164.58     17.52 o 
  10   2   2      741.00      692.84     33.43 o 
  11   2   2      102.13      102.38     17.44 o 
 -10   3   2       14.91       21.31     10.50 o 
  -9   3   2      152.93      158.17     15.72 o 
  -8   3   2       91.64       97.30      9.46 o 
  -7   3   2        1.92       -3.98      4.23 o 
  -6   3   2      374.25      361.19     17.73 o 
  -5   3   2       23.29       16.53      4.63 o 
  -4   3   2     1343.48     1416.91     23.55 o 
  -3   3   2     3854.74     3957.61     48.22 o 
  -2   3   2       46.65       44.17      6.57 o 
  -1   3   2     1976.45     2201.12     28.84 o 
   0   3   2     1625.06     1568.99     24.75 o 
   1   3   2      309.33      333.50      8.93 o 
   2   3   2      106.73      152.45      6.36 o 
   3   3   2     1490.61     1405.98     23.25 o 
   4   3   2     2629.95     2659.42     30.79 o 
   5   3   2      208.54      196.08      7.63 o 
   6   3   2     1096.86     1100.32     19.68 o 
   7   3   2      132.38      148.16      8.43 o 
   8   3   2        2.23        3.94      4.78 o 
   9   3   2      342.88      382.16     19.42 o 
  10   3   2      332.22      382.70     24.91 o 
  11   3   2       92.71      109.73     17.18 o 
 -10   4   2      155.51      169.38     16.32 o 
  -9   4   2      125.57      156.51     11.77 o 
  -8   4   2      174.52      201.88     12.01 o 
  -7   4   2       13.99        4.84      4.50 o 
  -6   4   2       41.97       33.97      6.77 o 
  -5   4   2      168.16      170.88      8.18 o 
  -4   4   2     1337.50     1400.65     46.09 o 
  -3   4   2     3038.64     3099.84     45.60 o 
  -2   4   2      222.90      183.55      6.90 o 
  -1   4   2      202.36      177.41     11.37 o 
   0   4   2      451.66        1.50      1.88 o 
   1   4   2       56.37       -0.11      1.99 o 
   2   4   2     2386.40     2296.82     56.42 o 
   3   4   2      913.90      937.51     17.04 o 
   4   4   2      613.27      549.13     14.24 o 
   5   4   2     2825.53     2733.98     87.66 o 
   6   4   2      592.14      611.51     13.29 o 
   7   4   2      122.22      112.36      7.46 o 
   8   4   2        1.93        3.28      4.49 o 
   9   4   2       11.09       24.05      6.52 o 
  10   4   2      268.17      289.84     16.07 o 
  11   4   2       23.65       13.36     11.55 o 
  -9   5   2      126.46      111.93      8.93 o 
  -8   5   2      123.44      121.15      8.67 o 
  -7   5   2        0.30        1.05      3.34 o 
  -6   5   2       42.94       39.20      9.04 o 
  -5   5   2      100.65       83.09      8.66 o 
  -4   5   2      443.16      429.03     14.83 o 
  -3   5   2       25.56       30.98      4.77 o 
  -2   5   2      970.06      983.06     13.98 o 
  -1   5   2      609.97      672.02     25.21 o 
   0   5   2      581.54      580.48     22.58 o 
   1   5   2     3091.11     2520.98    257.32 o 
   2   5   2     2238.02     2221.16     39.42 o 
   3   5   2     1463.68     1369.62     44.91 o 
   4   5   2     1790.68     1780.86     44.25 o 
   5   5   2      470.02      435.05     14.34 o 
   6   5   2       75.12       80.36      8.36 o 
   7   5   2      378.24      400.33     16.94 o 
   8   5   2      244.03      271.16     11.68 o 
   9   5   2       18.59       18.86      8.36 o 
  10   5   2        9.03       20.76      6.26 o 
  11   5   2        0.64        4.79      6.98 o 
  -9   6   2        1.32       17.48     12.08 o 
  -8   6   2      150.66      178.31     20.03 o 
  -7   6   2       90.92       97.47     15.27 o 
  -6   6   2       21.00        3.97      5.86 o 
  -5   6   2       38.49       28.63     15.34 o 
  -4   6   2       81.83       89.82     19.92 o 
  -3   6   2      777.15      800.68     19.06 o 
  -2   6   2      821.50      826.43     22.85 o 
  -1   6   2       45.13       14.53      5.16 o 
   0   6   2      789.79      806.13     48.41 o 
   1   6   2      651.38      685.12     19.92 o 
   2   6   2     4875.15     5001.10     76.46 o 
   3   6   2      234.76      253.64     19.92 o 
   4   6   2      103.64      135.59      7.48 o 
   5   6   2       54.73       55.13     13.96 o 
   6   6   2      373.41      399.40     15.40 o 
   7   6   2      187.58      166.22     11.82 o 
   8   6   2       62.44       50.94     10.17 o 
   9   6   2        6.61        2.91      6.72 o 
  10   6   2        3.05        9.85      7.92 o 
  -8   7   2        0.39       -6.64     10.17 o 
  -7   7   2        4.37       -7.99      8.70 o 
  -6   7   2      204.01      217.40     18.57 o 
  -5   7   2      479.94      482.37     29.84 o 
  -4   7   2      304.77      310.35     16.90 o 
  -3   7   2       97.53       87.55      7.24 o 
  -2   7   2       48.23       40.41      4.48 o 
  -1   7   2       60.70       77.43      8.82 o 
   0   7   2      608.49      699.56     21.45 o 
   1   7   2     2256.53     2419.07     46.16 o 
   2   7   2      169.54      156.55     11.48 o 
   3   7   2      155.14      138.28     17.37 o 
   4   7   2       35.63       42.15      4.56 o 
   5   7   2       83.71       81.48      7.38 o 
   6   7   2       18.36        9.76      5.56 o 
   7   7   2       14.14        6.16     11.24 o 
   8   7   2      140.14      149.31     22.00 o 
   9   7   2        9.04        3.07      7.30 o 
  10   7   2        0.24        2.72      7.92 o 
  -7   8   2        7.68        1.01      9.23 o 
  -6   8   2       94.64      103.84     15.16 o 
  -5   8   2      259.30      286.71     15.48 o 
  -4   8   2      199.34      221.74     12.59 o 
  -3   8   2        7.39        0.61      9.92 o 
  -2   8   2       17.17       16.59      3.97 o 
  -1   8   2      106.42       82.35     14.03 o 
   0   8   2      248.52      220.75     13.72 o 
   1   8   2      203.64      206.17     20.65 o 
   2   8   2       48.02       65.82      9.39 o 
   3   8   2        5.08       -2.78      8.67 o 
   4   8   2       62.36       49.33     14.82 o 
   5   8   2      175.91      181.28     10.18 o 
   6   8   2      167.25      187.90     11.63 o 
   7   8   2       75.53       80.91      9.45 o 
   8   8   2       59.56       47.91      9.35 o 
   9   8   2       71.42       90.58     24.65 o 
  10   8   2      106.04      115.52     21.68 o 
  -6   9   2       52.62       59.09     13.21 o 
  -5   9   2      235.18      279.75     19.73 o 
  -4   9   2      229.10      225.47     16.24 o 
  -3   9   2        1.31       -7.05      4.73 o 
  -2   9   2       10.51       16.97      4.60 o 
  -1   9   2        5.57        0.38      8.07 o 
   0   9   2       26.86       29.71     11.52 o 
   1   9   2        7.53       13.46      7.31 o 
   2   9   2      444.12      496.30     21.49 o 
   3   9   2      198.92      188.37     22.36 o 
   4   9   2        5.76        6.98     11.78 o 
   5   9   2        0.82       -6.72      4.48 o 
   6   9   2        0.75       -2.23      5.26 o 
   7   9   2        9.19       18.05      6.96 o 
   8   9   2      245.09      242.26     15.94 o 
   9   9   2       96.43       89.97     12.61 o 
  -5  10   2      261.37      316.29     22.02 o 
  -4  10   2      158.68      178.72     15.34 o 
  -3  10   2        9.56        3.15      6.12 o 
  -2  10   2       30.31       26.15      5.93 o 
   2  10   2      373.71      360.56     29.37 o 
   3  10   2      293.33      322.78     29.49 o 
   4  10   2        3.12       -7.05     11.37 o 
   5  10   2        0.87        3.05      5.27 o 
   6  10   2       54.10       45.20     10.47 o 
   7  10   2       19.14       15.30      7.31 o 
   8  10   2       41.59       31.27      8.97 o 
  -3  11   2       32.69       32.60      8.82 o 
  -2  11   2        7.82        1.54      5.29 o 
   2  11   2       39.38       34.89     16.02 o 
   3  11   2        0.12        7.62     13.13 o 
   4  11   2        0.38       11.07     14.29 o 
   5  11   2       27.41       18.66      6.14 o 
   6  11   2      100.50       81.32      9.44 o 
   7  11   2       55.39       51.42      9.41 o 
   3  12   2        6.60        4.73     15.46 o 
   4  12   2        6.52      -11.40     14.56 o 
  -6 -11   3        2.32        2.76      7.82 o 
  -5 -11   3       29.16       28.88      7.49 o 
  -4 -11   3       64.85       65.61      7.25 o 
  -3 -11   3        0.55       -6.08     12.12 o 
   1 -11   3       73.82       90.26      8.33 o 
   2 -11   3        6.96        7.99      6.79 o 
  -7 -10   3       39.26       32.71      8.85 o 
  -6 -10   3       69.88       84.64      9.99 o 
  -5 -10   3       34.94       38.17      7.17 o 
  -4 -10   3      113.19      112.43     19.23 o 
  -3 -10   3        1.57       14.56     13.28 o 
  -2 -10   3      163.05      156.40     21.98 o 
   1 -10   3      206.39      205.10     10.50 o 
   2 -10   3       81.36       73.19      8.85 o 
   3 -10   3        0.44       -2.55      6.42 o 
   4 -10   3        4.29        4.99      7.99 o 
  -8  -9   3       26.06       29.85      9.06 o 
  -7  -9   3      364.55      374.27     18.12 o 
  -6  -9   3      139.22      154.56     11.55 o 
  -5  -9   3      173.62      161.48     10.74 o 
  -4  -9   3        0.03       -6.52      8.10 o 
  -3  -9   3       44.09       28.77      9.40 o 
  -2  -9   3      644.74      732.63     27.30 o 
  -1  -9   3      518.58      584.53     35.15 o 
   0  -9   3      541.83      574.48     35.30 o 
   1  -9   3      191.23      208.61      8.44 o 
   2  -9   3       28.22       38.83      6.29 o 
   3  -9   3       81.73       69.67      9.60 o 
   4  -9   3       41.75       37.10      9.53 o 
   5  -9   3        3.67        5.59      8.22 o 
   6  -9   3       32.08       43.44     12.87 o 
  -9  -8   3       36.02       21.73      8.54 o 
  -8  -8   3      504.21      500.95     39.90 o 
  -7  -8   3      514.99      506.99     20.05 o 
  -6  -8   3      256.75      278.98     14.40 o 
  -5  -8   3        9.28       13.07      5.57 o 
  -4  -8   3        5.76        3.43      4.27 o 
  -3  -8   3      122.23      112.78     12.45 o 
  -2  -8   3      549.53      514.95     21.61 o 
  -1  -8   3      162.39      131.19     18.01 o 
   0  -8   3        1.52       -2.96      7.95 o 
   1  -8   3      146.55      153.78     19.43 o 
   2  -8   3       92.95       99.87      7.58 o 
   3  -8   3      135.01      131.77     13.90 o 
   4  -8   3      170.66      203.30     15.01 o 
   5  -8   3       34.91       48.66     11.14 o 
   6  -8   3       16.05        9.87     10.05 o 
   7  -8   3        0.79        7.77     10.73 o 
 -10  -7   3       35.57       28.59     12.16 o 
  -9  -7   3      123.73      128.97     14.22 o 
  -8  -7   3      140.59      135.83     12.52 o 
  -7  -7   3     1141.73     1164.96     37.57 o 
  -6  -7   3      100.30      105.36     19.21 o 
  -5  -7   3       28.59       25.98      5.95 o 
  -4  -7   3      173.76      190.44      9.43 o 
  -3  -7   3      409.82      417.28     18.90 o 
  -2  -7   3      542.99      554.03     21.13 o 
  -1  -7   3      539.12      556.60     25.08 o 
   0  -7   3       10.37        8.57      5.90 o 
   1  -7   3        1.26       -0.56      7.09 o 
   2  -7   3       10.18       11.71      4.15 o 
   3  -7   3      756.41      723.62     27.97 o 
   4  -7   3     1207.10     1175.18     28.46 o 
   5  -7   3      113.76       98.93     12.72 o 
   6  -7   3       14.28        4.54      8.48 o 
   7  -7   3        9.06       20.75     10.84 o 
   8  -7   3       56.59       93.41     17.26 o 
 -10  -6   3       73.02      103.17     16.13 o 
  -9  -6   3      125.81      167.28     17.26 o 
  -8  -6   3       53.00       66.61     13.71 o 
  -7  -6   3      170.12      135.80     11.19 o 
  -6  -6   3        6.30       11.55     12.08 o 
  -5  -6   3       19.59       16.40      8.89 o 
  -4  -6   3     2077.86     2081.10     35.00 o 
  -3  -6   3     1248.00     1230.13     28.35 o 
  -2  -6   3        4.44       16.20      6.31 o 
  -1  -6   3        2.36        4.18      4.87 o 
   0  -6   3       90.11       82.41      8.62 o 
   1  -6   3        1.15        2.52      4.63 o 
   2  -6   3      143.28      137.17      8.10 o 
   3  -6   3     1000.55     1002.23     23.16 o 
   4  -6   3      984.02     1015.00     25.33 o 
   5  -6   3      928.21      900.51     25.53 o 
   6  -6   3       36.10       38.19     10.65 o 
   7  -6   3       20.16       25.85     10.92 o 
   8  -6   3       10.54       13.66     11.40 o 
 -11  -5   3       14.14        0.60      8.74 o 
 -10  -5   3      149.31      132.10     13.62 o 
  -9  -5   3      192.13      202.80     10.31 o 
  -8  -5   3       33.14       20.95      7.53 o 
  -7  -5   3       43.18       28.23      7.31 o 
  -6  -5   3        7.13        5.91      5.49 o 
  -5  -5   3      153.98      137.67     15.91 o 
  -4  -5   3      150.10      136.41      8.48 o 
  -3  -5   3     2240.05     2227.18     37.20 o 
  -2  -5   3      883.93      941.59     24.46 o 
  -1  -5   3        4.44        9.10     15.91 o 
   0  -5   3      944.88      969.86     23.24 o 
   1  -5   3       49.02       39.19      6.36 o 
   2  -5   3       21.86       42.04      7.54 o 
   3  -5   3      834.01      836.10     19.99 o 
   4  -5   3      827.25      815.34     21.75 o 
   5  -5   3      148.32      118.15     13.94 o 
   6  -5   3      154.08      169.17     12.54 o 
   7  -5   3       18.92       19.32      9.60 o 
   8  -5   3       84.75      111.15     16.98 o 
   9  -5   3      100.32       98.27      8.16 o 
 -11  -4   3       11.48       -4.91     10.62 o 
 -10  -4   3        3.43        2.53      6.73 o 
  -9  -4   3       46.31       43.81     15.42 o 
  -8  -4   3       54.01       48.36      9.10 o 
  -7  -4   3       53.30       50.28      6.08 o 
  -6  -4   3       26.01       13.40      4.21 o 
  -5  -4   3       39.31       44.42      6.65 o 
  -4  -4   3        7.35        7.55      4.15 o 
  -3  -4   3     3661.05     3725.52     51.37 o 
  -2  -4   3     6340.88     6275.47     58.42 o 
  -1  -4   3     4510.72     4465.20    121.93 o 
   0  -4   3      397.80      397.97     19.73 o 
   1  -4   3      681.98      752.76     32.22 o 
   2  -4   3      525.65      504.14     12.70 o 
   3  -4   3       18.82       13.75      3.91 o 
   4  -4   3      482.36      474.43     29.81 o 
   5  -4   3      171.92      172.70     18.61 o 
   6  -4   3        0.69        3.53      3.38 o 
   7  -4   3      140.83      136.07      8.29 o 
   8  -4   3       11.38        5.95      6.64 o 
   9  -4   3      228.49      256.95     14.13 o 
  10  -4   3       99.35      116.52     14.26 o 
 -11  -3   3        4.31       -5.14     10.32 o 
 -10  -3   3       17.55        8.07      9.64 o 
  -9  -3   3      221.47      227.11     13.23 o 
  -8  -3   3      196.64      183.46     11.18 o 
  -7  -3   3        7.04       -1.88     11.25 o 
  -6  -3   3        2.60        7.54      5.83 o 
  -5  -3   3      142.98      137.53      6.57 o 
  -4  -3   3     2599.86     2556.60     30.18 o 
  -3  -3   3     3293.85     3342.48     46.75 o 
  -2  -3   3     6957.90     6621.03     68.58 o 
  -1  -3   3     2610.01     2763.55     61.79 o 
   0  -3   3     2480.93     2659.07     60.18 o 
   1  -3   3     3500.14     3805.56     49.00 o 
   2  -3   3      713.86      720.90     15.32 o 
   3  -3   3     2193.51     2091.60     25.40 o 
   4  -3   3      492.28      447.81     10.51 o 
   5  -3   3      363.91      346.83     12.03 o 
   6  -3   3       46.74       24.85      5.18 o 
   7  -3   3        6.51        4.99      4.22 o 
   8  -3   3       39.49       49.51     10.65 o 
   9  -3   3      291.25      277.43     19.77 o 
  10  -3   3       91.17      107.74     14.97 o 
 -11  -2   3       19.52       28.74     12.98 o 
 -10  -2   3      115.15      109.55     16.21 o 
  -9  -2   3      118.08      123.95     15.94 o 
  -8  -2   3       60.27       54.31     11.78 o 
  -7  -2   3      102.42       90.24      6.91 o 
  -6  -2   3        6.90        3.38      3.56 o 
  -5  -2   3      278.03      280.54     16.77 o 
  -4  -2   3      158.27      106.72      5.33 o 
  -3  -2   3       24.89       23.27      3.93 o 
  -2  -2   3     1238.10     1248.60     25.47 o 
  -1  -2   3     3668.14     3513.69     44.46 o 
   0  -2   3     1497.89     1538.36     18.82 o 
   1  -2   3      402.57      433.16      9.61 o 
   2  -2   3     2928.56     2778.67     30.28 o 
   3  -2   3       40.08       29.87      3.11 o 
   4  -2   3     1061.79     1066.33     24.14 o 
   5  -2   3      364.04      366.33     10.24 o 
   6  -2   3      149.51      170.90      8.25 o 
   7  -2   3      776.10      716.97     20.35 o 
   8  -2   3       19.26       20.50      6.77 o 
   9  -2   3      153.75      170.73     16.96 o 
  10  -2   3      187.66      248.39     20.90 o 
 -11  -1   3       88.82       85.04     11.95 o 
 -10  -1   3       56.66       78.35     10.87 o 
  -9  -1   3      102.49       87.78     10.25 o 
  -8  -1   3      715.37      769.74     22.51 o 
  -7  -1   3      132.71      124.99      7.80 o 
  -6  -1   3       70.63       61.62      5.56 o 
  -5  -1   3      884.43     1055.23     14.92 o 
  -4  -1   3      424.82      377.28     10.25 o 
  -3  -1   3     5010.27     4993.47     48.91 o 
  -2  -1   3      398.56      409.11     12.72 o 
  -1  -1   3      726.58      764.52     17.54 o 
   0  -1   3      164.95      141.85      5.30 o 
   1  -1   3     8110.98     8371.73     82.02 o 
   2  -1   3       29.81       28.69      5.33 o 
   3  -1   3     9342.13     9683.25    109.96 o 
   4  -1   3     2856.72     2843.10     40.25 o 
   5  -1   3      300.32      314.63      8.17 o 
   6  -1   3        4.15       13.16      4.36 o 
   7  -1   3      750.16      728.43     16.97 o 
   8  -1   3      321.17      321.81     21.65 o 
   9  -1   3      209.32      231.13     14.39 o 
  10  -1   3        9.69       21.34      7.99 o 
  11  -1   3        4.20       -2.09      7.87 o 
 -11   0   3      140.00      167.35     20.90 o 
 -10   0   3      111.20      117.96     18.18 o 
  -9   0   3       21.16       33.70     11.80 o 
  -8   0   3        1.04       -0.67      5.56 o 
  -7   0   3      107.02      109.71     10.75 o 
  -6   0   3      326.52      314.34      8.79 o 
  -5   0   3     2076.29     2026.72     20.73 o 
  -4   0   3      458.77      367.41      7.73 o 
  -3   0   3      401.18      418.28     15.59 o 
   0   0   3     9147.71     9349.21    279.55 o 
   1   0   3     3899.73     3936.55     72.63 o 
   3   0   3    10610.95    11203.47    133.05 o 
   4   0   3      219.68      215.16      6.30 o 
   5   0   3       41.96       45.88      3.90 o 
   6   0   3        1.98        0.64      2.54 o 
   7   0   3      190.14      199.71     11.44 o 
   8   0   3      654.19      613.79     20.32 o 
   9   0   3      103.73      115.91     20.41 o 
  10   0   3        3.38       -2.56     11.99 o 
  11   0   3        0.25        2.47      7.79 o 
 -11   1   3      130.53      144.33     25.19 o 
 -10   1   3       29.86       52.55      9.98 o 
  -9   1   3        0.38        0.70      6.71 o 
  -8   1   3       17.41       29.07      7.27 o 
  -7   1   3      406.45      391.47     12.59 o 
  -6   1   3     3113.97     3288.23     35.07 o 
  -5   1   3     1456.39     1514.44     19.28 o 
  -4   1   3     3882.60     3812.78     50.43 o 
  -3   1   3      205.97      237.77      7.86 o 
  -2   1   3     4241.28     4214.51     71.05 o 
   2   1   3      446.98      426.59     12.72 o 
   3   1   3     1429.23     1472.00     31.59 o 
   4   1   3      130.95      110.90     10.15 o 
   5   1   3      930.15      984.62     13.16 o 
   6   1   3      223.01      189.52      8.61 o 
   7   1   3      102.27       97.43      6.31 o 
   8   1   3       12.79       19.37      6.42 o 
   9   1   3      166.88      156.85     12.35 o 
  10   1   3       17.17       13.35      7.85 o 
  11   1   3       10.47       10.75      8.19 o 
 -10   2   3       79.69       70.38     14.74 o 
  -9   2   3        3.69       -2.18      7.77 o 
  -8   2   3       62.58       55.09      8.18 o 
  -7   2   3      367.03      383.57     12.87 o 
  -6   2   3     1497.31     1434.09     23.28 o 
  -5   2   3     4323.74     4570.40     50.10 o 
  -4   2   3        1.45        2.78      2.76 o 
  -3   2   3      185.09      194.69      7.04 o 
  -2   2   3        3.65        2.59      1.77 o 
  -1   2   3    12643.99    12731.50    194.26 o 
   0   2   3     3180.56     3290.44     32.89 o 
   1   2   3    37342.41    37300.34    423.03 o 
   2   2   3      293.94      301.33      9.64 o 
   3   2   3        6.99       11.39      2.82 o 
   4   2   3      269.60      287.21      8.15 o 
   5   2   3      259.04      248.06      8.73 o 
   6   2   3      113.01      134.85      6.37 o 
   7   2   3        4.69        5.29      3.70 o 
   8   2   3        3.70        2.19      4.00 o 
   9   2   3      136.23      169.95     18.08 o 
  10   2   3        0.03      -14.29      9.53 o 
  11   2   3        0.65      -12.91     10.84 o 
 -10   3   3        4.46        2.18      8.74 o 
  -9   3   3        0.09       -1.50      7.80 o 
  -8   3   3        0.62        7.34      5.80 o 
  -7   3   3       14.24       13.46      5.39 o 
  -6   3   3     1131.18     1168.43     24.91 o 
  -5   3   3       80.12       84.45      8.44 o 
  -4   3   3     1683.04     1665.74     26.69 o 
  -3   3   3      138.58      141.52      5.82 o 
  -2   3   3     2317.92     2428.88     34.67 o 
  -1   3   3     1727.12     2036.35     27.29 o 
   0   3   3     2282.43     2141.27     30.77 o 
   1   3   3      723.57      642.94     12.53 o 
   2   3   3      231.29      230.57      6.13 o 
   3   3   3      257.09      262.98     10.05 o 
   4   3   3      584.92      624.41     11.62 o 
   5   3   3      920.02      958.01     16.83 o 
   6   3   3     1913.64     1866.75     30.81 o 
   7   3   3      144.66      151.35      8.59 o 
   8   3   3      123.06      138.66     12.67 o 
   9   3   3       49.27       42.71      7.45 o 
  10   3   3        1.25       14.22     10.73 o 
  11   3   3       31.59       36.24     13.99 o 
 -10   4   3        0.34        0.71      9.27 o 
  -9   4   3        2.08        4.76      6.30 o 
  -8   4   3      186.36      171.82     11.80 o 
  -7   4   3       22.93       28.62      8.29 o 
  -6   4   3       51.20       46.40      5.87 o 
  -5   4   3      802.51      756.58     14.80 o 
  -4   4   3       14.13       17.68      2.74 o 
  -3   4   3      120.76      134.62      7.61 o 
  -2   4   3       70.53       87.95      5.31 o 
  -1   4   3     1410.38     1221.28     32.53 o 
   0   4   3     1982.51     2098.95     32.85 o 
   1   4   3      140.51      144.00      9.00 o 
   3   4   3      109.50      113.54      5.69 o 
   4   4   3     1128.91     1183.57     42.15 o 
   5   4   3      557.12      540.54     16.17 o 
   6   4   3     1317.98     1315.85     20.92 o 
   7   4   3      893.01      894.19     18.23 o 
   8   4   3       11.62       12.96      7.59 o 
   9   4   3        9.83        4.02      5.61 o 
  10   4   3        5.00       -3.57      5.83 o 
  11   4   3       34.01        4.80     11.14 o 
  -9   5   3       37.22       31.73      6.77 o 
  -8   5   3       87.61       78.25     19.49 o 
  -7   5   3      362.05      360.00     10.54 o 
  -6   5   3        1.40        0.62      5.19 o 
  -5   5   3        3.00        0.52      4.48 o 
  -4   5   3      327.16      313.49     12.79 o 
  -3   5   3      473.10      530.21     14.67 o 
  -2   5   3      698.25      639.85     14.19 o 
  -1   5   3      229.99       -1.16      2.10 o 
   0   5   3      359.32      329.95     15.94 o 
   1   5   3      285.84      219.24     12.76 o 
   3   5   3      426.24      473.88      7.97 o 
   4   5   3      502.56      509.48     30.93 o 
   5   5   3     1176.89     1212.02     32.47 o 
   6   5   3      850.24      794.14     59.27 o 
   7   5   3      237.29      219.52     13.06 o 
   8   5   3       12.78       10.11      4.19 o 
   9   5   3        1.68       -6.66      4.44 o 
  10   5   3       46.82       36.98      6.80 o 
  11   5   3        4.23        3.44      6.99 o 
  -8   6   3       39.54       58.22     14.26 o 
  -7   6   3      127.27      133.07     16.73 o 
  -6   6   3      114.65      143.12     12.27 o 
  -5   6   3      170.89      166.05     11.58 o 
  -4   6   3       56.71       68.13     13.60 o 
  -3   6   3       16.30        4.51      3.80 o 
  -2   6   3        9.73        9.19      3.23 o 
  -1   6   3     1460.12     1323.06     40.55 o 
   3   6   3      106.12      114.84     15.49 o 
   4   6   3      149.77      129.51     12.77 o 
   5   6   3      888.82      914.55     25.06 o 
   6   6   3      714.48      752.93     21.46 o 
   7   6   3      486.36      473.54     18.43 o 
   8   6   3        4.04       10.29      6.73 o 
   9   6   3        0.30       -6.91      7.39 o 
  10   6   3       11.16        4.59      9.53 o 
  -8   7   3        3.29      -12.27      8.18 o 
  -7   7   3       91.42       72.33     14.63 o 
  -6   7   3      426.54      430.34     22.12 o 
  -5   7   3        1.50        9.01      5.95 o 
  -4   7   3       80.30       56.42      7.47 o 
  -3   7   3      228.70      194.29     10.04 o 
  -2   7   3      247.20      238.92      9.16 o 
  -1   7   3      830.75      879.00     27.26 o 
   0   7   3     1118.74      889.55    131.77 o 
   1   7   3     1016.70      964.49     38.12 o 
   2   7   3       74.00       41.90      8.70 o 
   3   7   3        1.06        4.09      9.12 o 
   4   7   3       96.28       99.83      6.69 o 
   5   7   3      548.42      583.46     23.15 o 
   6   7   3      382.71      437.19     16.46 o 
   7   7   3        6.68        2.97      5.84 o 
   8   7   3        3.22       13.97      8.80 o 
   9   7   3       57.02       80.44     11.67 o 
  10   7   3       96.92      116.11     34.36 o 
  -7   8   3       55.32       42.84     13.06 o 
  -6   8   3       12.54       -0.83      8.93 o 
  -5   8   3      162.16      172.47     12.76 o 
  -4   8   3       18.08       11.64      5.64 o 
  -3   8   3      247.65      240.67     11.42 o 
  -2   8   3     1023.61     1064.71     30.89 o 
  -1   8   3      419.67      401.76     25.29 o 
   0   8   3       54.17       33.69      7.73 o 
   1   8   3       63.44       91.41      9.89 o 
   2   8   3        0.34        6.14      6.29 o 
   3   8   3      575.22      592.22     33.76 o 
   4   8   3        4.76        1.74      3.39 o 
   5   8   3      226.36      242.64     22.75 o 
   6   8   3       12.09       14.26      6.05 o 
   7   8   3        6.81       23.05     12.46 o 
   8   8   3      162.72      144.73     24.76 o 
   9   8   3      101.85       94.44     14.65 o 
  -6   9   3       30.64       61.53     13.73 o 
  -5   9   3        0.06       -0.83      7.54 o 
  -4   9   3       72.73       49.67      9.72 o 
  -3   9   3       99.76      118.70     10.32 o 
  -2   9   3      163.03      140.95      9.57 o 
   1   9   3      156.62      161.28     19.40 o 
   2   9   3      139.47      150.06     19.36 o 
   3   9   3       41.02       37.78     14.26 o 
   4   9   3      494.51      519.48     34.81 o 
   5   9   3      271.20      274.22     12.12 o 
   6   9   3        4.65       -3.95      5.36 o 
   7   9   3       10.21       12.45      6.98 o 
   8   9   3        0.45        0.79      6.79 o 
   9   9   3       30.39        7.95      8.08 o 
  -5  10   3       12.85        6.98      9.49 o 
  -4  10   3       96.75      104.37     12.76 o 
  -3  10   3       95.64      111.46     11.03 o 
  -2  10   3       26.37       10.35      5.36 o 
   2  10   3      166.31      158.99     21.76 o 
   3  10   3      494.98      465.19     34.21 o 
   4  10   3      108.58       62.73     17.89 o 
   5  10   3      283.72      304.40     12.81 o 
   6  10   3       33.46       18.29      6.74 o 
   7  10   3        8.55        4.95      8.55 o 
   8  10   3        0.36        1.52      7.11 o 
  -3  11   3       64.69       65.84     10.20 o 
  -2  11   3        7.07       11.93      6.15 o 
   2  11   3      170.66      169.31     24.01 o 
   3  11   3        5.69      -12.19     12.57 o 
   4  11   3       20.84       29.41     17.07 o 
   5  11   3       23.30       21.09      5.98 o 
   6  11   3       17.27       16.83      6.99 o 
   3  12   3       14.68       26.52     16.73 o 
   4  12   3        2.19       -2.25     14.11 o 
  -6 -11   4        9.39       15.62      7.98 o 
  -5 -11   4        0.76       -9.65      8.20 o 
  -4 -11   4       34.31       38.23     15.81 o 
  -3 -11   4       85.42       86.70     20.86 o 
   1 -11   4      125.71      132.39     10.17 o 
   2 -11   4       38.63       46.48      8.93 o 
  -7 -10   4        0.97        3.22      7.54 o 
  -6 -10   4        0.63       -3.63      6.12 o 
  -5 -10   4        1.20       -7.47      5.87 o 
  -4 -10   4       25.95       34.08      6.42 o 
  -3 -10   4      124.18      119.64     20.67 o 
  -2 -10   4      104.53       86.92     18.20 o 
   1 -10   4      229.05      214.66     11.48 o 
   2 -10   4      247.42      225.69     14.14 o 
   3 -10   4      150.03      153.74     13.54 o 
   4 -10   4       10.28       12.87      9.00 o 
  -8  -9   4       17.47       -0.29      7.30 o 
  -7  -9   4        3.95        7.29      7.47 o 
  -6  -9   4        0.98        4.89      6.72 o 
  -5  -9   4      157.70      168.32     11.04 o 
  -4  -9   4      671.14      703.07     34.57 o 
  -3  -9   4      656.53      708.89     27.80 o 
  -2  -9   4        4.28       -2.55      8.20 o 
  -1  -9   4      193.45      210.05     23.60 o 
   0  -9   4       75.44       89.62     18.65 o 
   1  -9   4      857.14      857.64     40.78 o 
   2  -9   4      587.23      611.28     20.86 o 
   3  -9   4       89.38      116.07     11.59 o 
   4  -9   4        5.64        8.07      7.73 o 
   5  -9   4        0.11        5.70      9.23 o 
  -9  -8   4        1.76       -2.74      8.74 o 
  -8  -8   4       13.02       -0.46      6.86 o 
  -7  -8   4       41.32       32.37     11.35 o 
  -6  -8   4      454.51      516.39     19.08 o 
  -5  -8   4      333.43      351.03     14.53 o 
  -4  -8   4      141.73      161.53      9.23 o 
  -3  -8   4      122.37       99.31     12.00 o 
  -2  -8   4      299.32      271.04     17.09 o 
  -1  -8   4      196.64      231.50     15.23 o 
   0  -8   4        1.71       12.53      9.00 o 
   1  -8   4       95.88      117.73      9.64 o 
   2  -8   4      242.85      253.66     11.27 o 
   3  -8   4      248.39      218.25     12.50 o 
   4  -8   4        4.94       -6.34      6.00 o 
   5  -8   4       12.56       10.84      8.14 o 
   6  -8   4        0.37       -7.13      8.33 o 
   7  -8   4      128.14      119.82     17.71 o 
 -10  -7   4       24.33       33.39     12.23 o 
  -9  -7   4       48.87       38.00     11.44 o 
  -8  -7   4        4.45        0.60      7.73 o 
  -7  -7   4      297.33      304.73     17.01 o 
  -6  -7   4       38.71       33.25     13.62 o 
  -5  -7   4        8.24       10.80     11.12 o 
  -4  -7   4      310.05      295.64     11.84 o 
  -3  -7   4      206.10      228.89      8.03 o 
  -2  -7   4       11.13       12.66      6.55 o 
  -1  -7   4      264.22      330.62     31.01 o 
   0  -7   4       36.75       45.26      8.07 o 
   1  -7   4        6.92        5.55      3.12 o 
   2  -7   4      336.00      285.87     19.70 o 
   3  -7   4      677.64      655.90     20.48 o 
   4  -7   4       22.91       28.36      6.90 o 
   5  -7   4       14.57       -0.71      6.98 o 
   6  -7   4       90.46       94.95     14.33 o 
   7  -7   4       36.15       34.25     12.34 o 
   8  -7   4       69.07       64.38     15.49 o 
 -10  -6   4      231.13      235.19     22.13 o 
  -9  -6   4       18.68       17.29     10.32 o 
  -8  -6   4       10.06        5.78      7.95 o 
  -7  -6   4       97.69      107.34     16.08 o 
  -6  -6   4      127.71      139.53     10.78 o 
  -5  -6   4     1049.07     1088.67     25.28 o 
  -4  -6   4     1163.46     1179.11     33.35 o 
  -3  -6   4        5.65        3.89      4.46 o 
  -2  -6   4      181.52      166.05     20.65 o 
  -1  -6   4      614.72      584.19     20.15 o 
   0  -6   4       38.68       25.26      6.10 o 
   1  -6   4      510.33      502.64     12.08 o 
   2  -6   4     1025.09      987.44     21.08 o 
   3  -6   4       23.17       26.87      5.58 o 
   4  -6   4       51.85       56.00      9.00 o 
   5  -6   4      100.49       96.26      9.98 o 
   6  -6   4       90.62       94.20     13.51 o 
   7  -6   4      222.86      259.01     20.93 o 
   8  -6   4       54.14       51.28     14.52 o 
 -10  -5   4        5.25        0.17     10.41 o 
  -9  -5   4        9.89       -1.42      5.16 o 
  -8  -5   4       55.65       31.59      9.90 o 
  -7  -5   4      801.66      702.59     27.54 o 
  -6  -5   4     1197.03     1276.26     34.87 o 
  -5  -5   4        9.46        2.68      4.65 o 
  -4  -5   4      829.48      819.20     19.36 o 
  -3  -5   4      308.73      310.30     10.39 o 
  -2  -5   4     1743.19     1715.14     26.47 o 
  -1  -5   4      821.97      894.00     29.82 o 
   0  -5   4      137.45      141.58     14.48 o 
   1  -5   4      509.64      487.07      8.65 o 
   2  -5   4      356.31      356.35     11.50 o 
   3  -5   4       13.77       13.21      4.66 o 
   4  -5   4      116.72      114.15      9.17 o 
   5  -5   4      220.91      236.21     13.40 o 
   6  -5   4       85.07      100.44     10.56 o 
   7  -5   4       84.72      106.36     15.38 o 
   8  -5   4       79.14       75.63      9.59 o 
   9  -5   4        4.19        7.73     12.04 o 
 -11  -4   4        7.29       12.04     11.25 o 
 -10  -4   4       11.90       13.88      7.50 o 
  -9  -4   4        6.70        4.17      7.56 o 
  -8  -4   4      333.56      335.40     13.56 o 
  -7  -4   4      153.78      138.45      8.56 o 
  -6  -4   4        6.21        6.86      4.31 o 
  -5  -4   4        9.58       12.04      3.17 o 
  -4  -4   4      509.18      536.43     15.14 o 
  -3  -4   4      595.48      679.86     15.66 o 
  -2  -4   4      774.21      800.58     13.77 o 
  -1  -4   4    10927.01    10726.22    142.33 o 
   0  -4   4      717.19      662.41     11.80 o 
   1  -4   4      120.17      143.58     11.09 o 
   2  -4   4      101.70      113.62      6.70 o 
   3  -4   4      206.71      228.09     10.09 o 
   4  -4   4      410.05      393.67     18.89 o 
   5  -4   4       65.14       74.96      5.28 o 
   6  -4   4      233.38      256.01      9.70 o 
   7  -4   4        6.35        7.56      4.33 o 
   8  -4   4      146.61      151.67     10.57 o 
   9  -4   4        0.26        5.23      6.46 o 
 -11  -3   4       38.03       56.46     13.99 o 
 -10  -3   4        0.21       -3.34      9.53 o 
  -9  -3   4      217.57      187.88     12.42 o 
  -8  -3   4       74.25       69.66      8.52 o 
  -7  -3   4      729.57      716.24     23.92 o 
  -6  -3   4      176.32      182.79     18.55 o 
  -5  -3   4        4.27       -0.73      3.48 o 
  -4  -3   4      272.35      305.93      9.04 o 
  -3  -3   4       98.54      117.72      8.25 o 
  -2  -3   4     2103.14     2216.81     32.54 o 
  -1  -3   4     7026.91     7106.74     85.94 o 
   0  -3   4     5934.92     5973.55     73.19 o 
   1  -3   4      746.39      682.90     13.81 o 
   2  -3   4      355.59      352.64     13.00 o 
   3  -3   4     1720.36     1747.76     27.85 o 
   4  -3   4      656.09      692.27     13.51 o 
   5  -3   4       23.00       23.89      5.46 o 
   6  -3   4     1591.58     1554.46     26.14 o 
   7  -3   4      247.84      280.18     11.61 o 
   8  -3   4       27.89       32.47      7.23 o 
   9  -3   4       10.19        0.75      8.18 o 
  10  -3   4       16.65       -0.83      8.59 o 
 -11  -2   4       23.01       18.12     11.93 o 
 -10  -2   4       12.07        6.23     10.69 o 
  -9  -2   4       12.12       23.67     11.55 o 
  -8  -2   4     1580.71     1557.88     32.25 o 
  -7  -2   4      855.23      910.51     18.56 o 
  -6  -2   4      239.66      243.43      9.31 o 
  -5  -2   4        1.40        4.09      3.65 o 
  -4  -2   4       10.04        9.68      3.37 o 
  -3  -2   4      935.53      897.57     28.16 o 
  -2  -2   4     1699.74     1692.36     18.46 o 
  -1  -2   4      703.66      783.85     14.44 o 
   0  -2   4    15370.07    14504.20    166.71 o 
   1  -2   4     2870.00     2828.90     38.74 o 
   2  -2   4        1.18       -1.07      1.74 o 
   3  -2   4       56.80       63.42      4.19 o 
   4  -2   4      449.24      433.32     10.85 o 
   5  -2   4       65.10       37.92      4.17 o 
   6  -2   4     1050.71     1123.83     18.61 o 
   7  -2   4      201.46      215.43     16.36 o 
   8  -2   4        1.80       -3.38      9.45 o 
   9  -2   4       32.83       19.51      9.60 o 
  10  -2   4      201.45      215.94     20.03 o 
 -11  -1   4       23.90       20.31     12.81 o 
 -10  -1   4       11.60       16.20      8.07 o 
  -9  -1   4      212.18      197.98     13.43 o 
  -8  -1   4      595.74      596.02     19.82 o 
  -7  -1   4     1505.81     1508.45     25.14 o 
  -6  -1   4      213.35      227.99     18.73 o 
  -5  -1   4      206.20      211.88      6.02 o 
  -4  -1   4      315.02      319.59      8.35 o 
  -3  -1   4        7.48        3.21      3.47 o 
  -2  -1   4     1746.55     1621.73     32.94 o 
  -1  -1   4       26.34       40.08      2.99 o 
   0  -1   4     8448.46     8417.55     82.43 o 
   1  -1   4      832.56      866.87     15.33 o 
   2  -1   4      227.30      214.58      7.87 o 
   3  -1   4     2670.73     2696.31     31.85 o 
   4  -1   4     7913.94     8093.02     96.13 o 
   5  -1   4       68.06       62.03      4.40 o 
   6  -1   4      370.16      374.79     16.04 o 
   7  -1   4       13.63       12.39      4.83 o 
   8  -1   4       66.02       77.93      9.39 o 
   9  -1   4      174.56      185.44     13.38 o 
  10  -1   4       39.29       48.00     10.11 o 
  11  -1   4       45.09       38.68     10.63 o 
 -11   0   4        0.17        9.68      8.76 o 
 -10   0   4        3.42       -3.20      7.22 o 
  -9   0   4       34.71       17.10      7.44 o 
  -8   0   4      831.10      896.45     29.62 o 
  -7   0   4      256.78      243.69     33.84 o 
  -6   0   4      205.01      184.92      6.77 o 
  -5   0   4     1464.04     1481.91     18.99 o 
  -4   0   4        2.36        6.49      2.47 o 
  -3   0   4     2589.95     2433.11     47.68 o 
  -1   0   4      629.37      631.69     17.22 o 
   0   0   4     2524.97     2746.86     41.59 o 
   1   0   4      332.59      316.93      8.02 o 
   3   0   4     2408.34     2538.59     35.09 o 
   4   0   4     7085.57     7340.15     75.85 o 
   5   0   4     4307.00     4397.81     41.94 o 
   6   0   4        1.78       -0.50      2.84 o 
   7   0   4        7.11        7.43      8.53 o 
   8   0   4       59.62       57.16      8.54 o 
   9   0   4      254.32      247.15     14.94 o 
  10   0   4      110.29      113.59     17.67 o 
  11   0   4       11.21        0.87      8.05 o 
 -11   1   4       15.19       12.34      8.59 o 
 -10   1   4       54.43       52.38     12.92 o 
  -9   1   4       15.86       -1.76      6.50 o 
  -8   1   4       11.36        7.35     18.55 o 
  -7   1   4     1446.51     1422.73     21.37 o 
  -6   1   4      146.91      163.62      8.59 o 
  -5   1   4      277.94      294.30      7.96 o 
  -4   1   4     1392.64     1401.49     24.46 o 
  -3   1   4       21.67       28.25      3.66 o 
  -2   1   4     8817.34     8737.92    139.15 o 
  -1   1   4    37612.91    37266.10    562.21 o 
   0   1   4       44.40       55.22      2.74 o 
   1   1   4     1678.61     1739.94     32.75 o 
   2   1   4     1147.96     1194.84     26.15 o 
   3   1   4     2365.80     2494.16     34.42 o 
   4   1   4     3046.33     3228.69     44.48 o 
   5   1   4       99.86      102.39      4.60 o 
   6   1   4       62.26       53.94      5.45 o 
   7   1   4       35.71       28.04      5.38 o 
   8   1   4      213.51      223.51     15.96 o 
   9   1   4      309.44      341.59     20.24 o 
  10   1   4       86.25       72.67     10.53 o 
  11   1   4       23.90       12.96      9.49 o 
 -10   2   4       14.37       22.70     11.03 o 
  -9   2   4       16.50        5.44      7.77 o 
  -8   2   4       67.24      100.37     13.52 o 
  -7   2   4        1.58        1.73      4.26 o 
  -6   2   4        0.30       -1.85      3.57 o 
  -5   2   4      466.08      502.89     12.25 o 
  -4   2   4     1209.46     1240.63     22.43 o 
  -3   2   4     1359.38     1370.46     22.22 o 
  -2   2   4      770.50      936.44     20.41 o 
  -1   2   4    16141.82    16675.26    253.79 o 
   0   2   4     4167.45     4368.10     42.23 o 
   1   2   4      137.68      154.26      6.64 o 
   2   2   4      548.76      478.62     13.73 o 
   3   2   4       47.79       45.09     10.92 o 
   4   2   4      295.26      269.75     16.77 o 
   5   2   4      578.55      572.77     16.99 o 
   6   2   4       35.79       33.70      4.33 o 
   7   2   4       16.82       16.74      4.13 o 
   8   2   4        5.75        7.50      4.23 o 
   9   2   4      400.11      356.21     24.35 o 
  10   2   4      119.94      135.69     18.31 o 
  11   2   4       25.19       30.43     14.11 o 
 -10   3   4       22.37        4.65      8.70 o 
  -9   3   4      232.63      282.27     20.00 o 
  -8   3   4        2.80        9.55      5.81 o 
  -7   3   4       25.81       31.66      6.47 o 
  -6   3   4      159.03      162.44     16.41 o 
  -5   3   4      279.96      283.29     10.71 o 
  -4   3   4     2232.62     2316.20     34.09 o 
  -3   3   4      300.85      362.99     17.80 o 
  -2   3   4     1325.97     1449.20     19.68 o 
  -1   3   4     4609.81     4707.74     57.73 o 
   0   3   4       20.67       43.92      2.15 o 
   1   3   4     1586.42     1603.38     21.20 o 
   2   3   4     1121.62     1133.84     22.92 o 
   3   3   4       26.85       21.11      2.65 o 
   4   3   4     2316.77     2337.12     32.48 o 
   5   3   4      450.60      476.38     11.72 o 
   6   3   4        2.75       -1.80      3.91 o 
   7   3   4       46.66       60.34      6.44 o 
   8   3   4       91.11       89.90     10.16 o 
   9   3   4      176.22      196.03     14.05 o 
  10   3   4       73.47       87.11     14.89 o 
  11   3   4       67.69       44.12     14.41 o 
 -10   4   4       65.72       66.37     12.76 o 
  -9   4   4      123.30      122.46     11.24 o 
  -8   4   4      156.90      167.24     11.39 o 
  -7   4   4       51.92       44.23      6.74 o 
  -6   4   4      231.74      241.17     10.71 o 
  -5   4   4      629.06      598.93     14.87 o 
  -4   4   4      685.30      701.37     14.51 o 
  -3   4   4      827.34      812.66     18.46 o 
  -1   4   4      526.50      540.92     10.85 o 
   0   4   4     1077.47     1071.98     19.38 o 
   1   4   4       66.19       52.69      5.80 o 
   2   4   4       11.18        7.91      1.49 o 
   3   4   4      938.73      843.20     20.07 o 
   4   4   4       43.04       38.39      4.87 o 
   5   4   4      241.29      268.92      7.86 o 
   6   4   4       11.72       12.14      4.05 o 
   7   4   4        0.64       13.99      7.30 o 
   8   4   4       40.81       46.07      6.57 o 
   9   4   4      264.19      260.24     12.29 o 
  10   4   4       14.05       17.02      7.31 o 
  11   4   4        4.35        6.79     11.44 o 
  -9   5   4       60.28       65.20      8.05 o 
  -8   5   4       46.98       35.63      6.17 o 
  -7   5   4       81.86       74.92      5.94 o 
  -6   5   4       96.80       58.94      8.67 o 
  -5   5   4      269.23      273.31     13.34 o 
  -4   5   4       54.25       51.99      8.27 o 
  -3   5   4       34.72       22.65      4.52 o 
  -2   5   4       43.31       62.76      6.04 o 
  -1   5   4      144.46      143.21      3.79 o 
   0   5   4      490.58      454.16     18.08 o 
   1   5   4      207.60      189.08     11.67 o 
   3   5   4       37.20       58.99      6.40 o 
   4   5   4      877.98      853.87     19.12 o 
   5   5   4        2.04        6.50      4.71 o 
   6   5   4      132.41      121.60      9.67 o 
   7   5   4        3.13        6.35      5.66 o 
   8   5   4       17.42       19.88      4.75 o 
   9   5   4      318.93      319.94     11.83 o 
  10   5   4       18.20       12.34      8.13 o 
  11   5   4        9.81        3.41      8.89 o 
  -8   6   4        0.08       -7.99      9.08 o 
  -7   6   4        0.09        0.49      9.12 o 
  -6   6   4       35.92       49.61      9.12 o 
  -5   6   4      179.46      166.18     11.40 o 
  -4   6   4       10.48       12.30      5.36 o 
  -3   6   4      186.25      184.15      9.44 o 
  -2   6   4        4.40        5.08      2.99 o 
  -1   6   4       35.93       35.11      7.84 o 
   0   6   4     1192.53     1194.05     35.68 o 
   1   6   4      878.62      888.03     29.52 o 
   3   6   4      593.03      524.39     11.39 o 
   4   6   4      155.50      153.08      8.18 o 
   5   6   4       24.71       17.39      6.02 o 
   6   6   4        4.31       -0.97      4.89 o 
   7   6   4      355.32      342.04     15.95 o 
   8   6   4      100.75      113.42     20.15 o 
   9   6   4      171.62      187.56     36.95 o 
  10   6   4       84.80       80.27     13.60 o 
  -8   7   4        7.32       10.95     11.10 o 
  -7   7   4       43.33       58.19     13.39 o 
  -6   7   4      310.63      286.12     16.25 o 
  -5   7   4      249.63      254.82     25.10 o 
  -4   7   4      190.10      185.37     11.16 o 
  -3   7   4       12.15       26.80     12.16 o 
  -2   7   4      183.22      196.95      8.79 o 
  -1   7   4       80.10       23.41      6.90 o 
   0   7   4       35.61       32.30      8.37 o 
   1   7   4     3019.80     2969.74     70.83 o 
   2   7   4     1930.86     1910.13     38.77 o 
   3   7   4       37.47       42.47     12.53 o 
   4   7   4       96.18       83.49      6.22 o 
   5   7   4      386.38      415.95     14.47 o 
   6   7   4      161.60      178.83     11.40 o 
   7   7   4      440.80      501.75     42.13 o 
   8   7   4       85.57       95.06     11.13 o 
   9   7   4       76.75       66.90     16.84 o 
  10   7   4        6.10       11.60      9.16 o 
  -7   8   4       48.62       51.73     13.73 o 
  -6   8   4      156.73      185.10     18.38 o 
  -5   8   4      621.69      650.18     28.40 o 
  -4   8   4        4.11        4.69      6.30 o 
  -3   8   4       19.70       16.73      6.19 o 
  -2   8   4       37.22       22.17      5.40 o 
   0   8   4      711.87      642.42     50.59 o 
   1   8   4      122.59      131.33     11.09 o 
   2   8   4     1073.55     1057.13     28.87 o 
   3   8   4       81.33       50.12     14.52 o 
   4   8   4        9.18       12.18      3.88 o 
   5   8   4      181.39      181.15     10.19 o 
   6   8   4        7.51        8.64      8.33 o 
   7   8   4      219.12      234.17     14.11 o 
   8   8   4      102.14      128.58     26.82 o 
   9   8   4        3.13        3.69      9.68 o 
  -6   9   4       98.81      113.30     16.32 o 
  -5   9   4      130.91       89.36     13.39 o 
  -4   9   4      238.47      244.90     16.77 o 
  -3   9   4        2.12       -0.34      5.36 o 
  -2   9   4      185.98      174.75     10.80 o 
   1   9   4      153.72      170.92     20.18 o 
   2   9   4       40.36       59.87     15.34 o 
   3   9   4       60.84       36.32     13.88 o 
   4   9   4        8.79        8.67      7.20 o 
   5   9   4      192.50      199.26     22.12 o 
   6   9   4      276.37      295.71     31.49 o 
   7   9   4       90.60      114.87     16.60 o 
   8   9   4       19.15       24.13      8.28 o 
   9   9   4       27.20       18.92      8.98 o 
  -5  10   4       62.91       45.73     11.78 o 
  -4  10   4       59.21       37.52      9.79 o 
  -3  10   4        0.33       -2.59      5.93 o 
  -2  10   4        0.26        5.59      5.18 o 
   1  10   4       78.28      117.05     18.91 o 
   2  10   4      101.03      121.51     20.41 o 
   3  10   4        2.98       -4.99     10.99 o 
   4  10   4      105.31       95.29     20.33 o 
   5  10   4      242.59      269.05     13.97 o 
   6  10   4      105.52      133.19     10.81 o 
   7  10   4      107.66      119.44     11.71 o 
   8  10   4       57.52       38.67      9.32 o 
  -3  11   4        0.29        1.20      6.64 o 
  -2  11   4       24.92       21.80      6.75 o 
  -1  11   4       17.81       17.26      5.10 o 
   2  11   4        1.26      -10.99     11.22 o 
   3  11   4       86.35       86.66     20.60 o 
   4  11   4       70.39       93.75     21.61 o 
   5  11   4      159.54      142.31     20.78 o 
   6  11   4       82.64      127.94     11.91 o 
   3  12   4       29.07       25.81     17.22 o 
   4  12   4       34.30       51.36     19.10 o 
  -5 -11   5        8.82       10.32      8.63 o 
  -4 -11   5       12.59        9.83      7.39 o 
  -3 -11   5       10.34        4.28      6.27 o 
   0 -11   5      161.34      181.58     11.37 o 
   1 -11   5       26.86       41.98      8.44 o 
   2 -11   5        1.98        3.08      7.58 o 
  -7 -10   5        3.62       -0.34      9.38 o 
  -6 -10   5        3.52       -1.39      7.99 o 
  -5 -10   5       17.40       19.62      8.29 o 
  -4 -10   5        5.28       15.42      6.75 o 
  -3 -10   5      131.35      127.14      9.08 o 
   0 -10   5      274.69      265.16     11.63 o 
   1 -10   5       39.06       35.56      7.05 o 
   2 -10   5        7.95       11.74      7.35 o 
   3 -10   5       39.63       33.24      9.42 o 
   4 -10   5        2.42        6.68      8.97 o 
  -8  -9   5       24.50       21.80     10.50 o 
  -7  -9   5       16.50        9.75      9.08 o 
  -6  -9   5       14.38        5.81      8.22 o 
  -5  -9   5       42.73       34.80      7.56 o 
  -4  -9   5       79.68       81.98     15.42 o 
  -3  -9   5      318.18      351.60     11.48 o 
  -2  -9   5      342.85      323.35     28.74 o 
  -1  -9   5      119.11      118.17     19.85 o 
   0  -9   5       67.48       78.38      5.98 o 
   1  -9   5      336.87      312.77     13.77 o 
   2  -9   5        0.18       -2.89      5.44 o 
   3  -9   5      175.39      159.37     13.66 o 
   4  -9   5       18.13        3.15      8.14 o 
   5  -9   5        0.83       -4.95      8.14 o 
  -9  -8   5        0.59       -5.10      8.78 o 
  -8  -8   5       44.60       32.53     10.73 o 
  -7  -8   5      219.22      217.03     17.78 o 
  -6  -8   5        5.55        4.51      6.35 o 
  -5  -8   5       27.25       15.63      6.74 o 
  -4  -8   5      490.47      488.86     15.72 o 
  -3  -8   5      281.07      264.29      9.67 o 
  -2  -8   5        9.47       20.90      7.78 o 
  -1  -8   5        6.98        0.60      8.03 o 
   0  -8   5      292.27      285.39      9.11 o 
   1  -8   5      248.67      252.33     10.46 o 
   2  -8   5       19.22       14.89      5.30 o 
   3  -8   5      102.38      102.65      9.68 o 
   4  -8   5      137.61      140.50     13.69 o 
   5  -8   5       56.64       79.01     12.68 o 
   6  -8   5       38.20       41.12     12.64 o 
 -10  -7   5        1.28       -1.28      9.87 o 
  -9  -7   5       21.80       25.36     11.03 o 
  -8  -7   5      114.43      113.15     14.37 o 
  -7  -7   5       96.58       96.98     13.02 o 
  -6  -7   5      166.35      169.33     11.90 o 
  -5  -7   5       95.03       93.42      8.93 o 
  -4  -7   5      188.96      198.34     10.41 o 
  -3  -7   5        5.72        6.71      6.20 o 
  -2  -7   5      106.71      129.55      7.07 o 
  -1  -7   5      171.05      179.77     19.40 o 
   0  -7   5        0.21        2.31      2.70 o 
   2  -7   5        0.74        7.79      4.23 o 
   3  -7   5      857.41      888.65     23.37 o 
   4  -7   5      266.93      254.75     22.73 o 
   5  -7   5      473.38      440.47     22.92 o 
   6  -7   5      117.60       91.20     14.41 o 
   7  -7   5        3.49        4.35     10.54 o 
 -10  -6   5       99.71       82.31     15.72 o 
  -9  -6   5       60.95       57.92     12.98 o 
  -8  -6   5      172.46      165.29     16.66 o 
  -7  -6   5      140.18      131.60     13.92 o 
  -6  -6   5        6.47        4.31      6.45 o 
  -5  -6   5      121.46       88.85     14.07 o 
  -4  -6   5      289.14      347.28     13.28 o 
  -3  -6   5     3804.13     3540.00     44.40 o 
  -2  -6   5     3014.89     2998.13     37.58 o 
  -1  -6   5       27.35        2.51      6.98 o 
   0  -6   5        2.67        6.54      2.74 o 
   1  -6   5       10.98       20.13      6.60 o 
   2  -6   5     1027.21     1044.33     24.20 o 
   3  -6   5     1320.90     1381.36     45.51 o 
   4  -6   5     1335.90     1197.79     28.59 o 
   5  -6   5       45.87       55.02      8.56 o 
   6  -6   5       75.15       72.29     13.21 o 
   7  -6   5        9.53       19.92     11.48 o 
   8  -6   5       76.33       91.73     16.88 o 
 -10  -5   5      210.58      194.53     11.43 o 
  -9  -5   5      153.29      190.31     25.92 o 
  -8  -5   5       50.37       51.47     11.25 o 
  -7  -5   5       89.03       83.28     11.78 o 
  -6  -5   5       71.29       51.10     10.05 o 
  -5  -5   5      717.76      648.87     23.15 o 
  -4  -5   5     1504.77     1559.49     36.13 o 
  -3  -5   5      580.07      514.41     23.41 o 
  -2  -5   5     3761.02     3679.43     49.94 o 
  -1  -5   5     1502.32     1528.42     32.97 o 
   0  -5   5      184.14      184.62      8.13 o 
   1  -5   5     1118.25     1051.60     29.37 o 
   2  -5   5      593.73      559.63     17.29 o 
   3  -5   5     2589.68     2445.42    120.22 o 
   4  -5   5      461.17      442.55     16.19 o 
   5  -5   5        0.83       -0.38      5.40 o 
   6  -5   5       46.39       50.35     11.09 o 
   7  -5   5        1.52      -10.58      7.05 o 
   8  -5   5      233.48      223.24     10.00 o 
   9  -5   5      136.71      128.98     19.73 o 
 -11  -4   5       74.56       72.41     13.99 o 
 -10  -4   5      137.90      159.70     12.15 o 
  -9  -4   5       69.44       59.08      8.28 o 
  -8  -4   5       29.62       15.91      5.99 o 
  -7  -4   5      359.77      349.69     18.85 o 
  -6  -4   5      286.30      263.03     10.21 o 
  -5  -4   5        1.75        5.42      3.64 o 
  -4  -4   5     1090.49     1114.03     29.15 o 
  -3  -4   5      223.01      195.04     10.58 o 
  -2  -4   5     2739.05     2678.57     39.12 o 
  -1  -4   5      142.25      146.05      6.55 o 
   0  -4   5        4.68        6.24      5.61 o 
   1  -4   5       60.36       55.12      4.91 o 
   2  -4   5     3695.29     3572.26     54.19 o 
   3  -4   5      229.70      240.76     11.07 o 
   4  -4   5       38.31       41.81      3.76 o 
   5  -4   5       21.25       16.65      5.00 o 
   6  -4   5      200.44      197.43      8.90 o 
   7  -4   5        4.14        5.29      4.11 o 
   8  -4   5      243.23      263.96     15.51 o 
   9  -4   5      148.45      151.40     11.47 o 
 -11  -3   5        0.79        1.28     10.84 o 
 -10  -3   5      144.40      107.11     14.71 o 
  -9  -3   5      148.06      159.73     11.81 o 
  -8  -3   5        7.07       17.65      6.17 o 
  -7  -3   5      187.12      179.45     15.12 o 
  -6  -3   5       12.39       22.67      5.68 o 
  -5  -3   5     1144.30     1111.42     21.28 o 
  -4  -3   5     3936.86     3937.76     53.01 o 
  -3  -3   5     1008.96     1050.70     16.74 o 
  -2  -3   5      269.09      246.99     12.25 o 
  -1  -3   5       57.13       65.52      4.62 o 
   0  -3   5     2359.25     2515.64     36.01 o 
   1  -3   5     1415.20     1179.01     21.27 o 
   2  -3   5        3.22        4.63      2.96 o 
   3  -3   5     2202.74     2107.49     26.70 o 
   4  -3   5      127.45      126.59     11.87 o 
   5  -3   5        5.35        6.87      3.91 o 
   6  -3   5      206.09      206.64     12.61 o 
   7  -3   5       18.91       15.18      4.60 o 
   8  -3   5      137.75      136.46     10.80 o 
   9  -3   5      198.21      209.07     17.67 o 
  10  -3   5       55.40       23.56     10.54 o 
 -11  -2   5       26.72       38.15     13.43 o 
 -10  -2   5       20.06       11.40     11.10 o 
  -9  -2   5       71.27       63.48     13.21 o 
  -8  -2   5       24.59       13.75     14.11 o 
  -7  -2   5       97.57       93.62      8.92 o 
  -6  -2   5     2558.90     2641.35     45.61 o 
  -5  -2   5      102.48       87.76      6.57 o 
  -4  -2   5     1059.15     1135.01     16.73 o 
  -3  -2   5     1325.14     1270.04     16.64 o 
  -2  -2   5       10.49        9.75      2.77 o 
  -1  -2   5     1337.63     1249.86     21.20 o 
   0  -2   5     9718.17     9469.16    112.46 o 
   1  -2   5       49.29       56.91      6.81 o 
   2  -2   5     3585.35     3487.51     37.97 o 
   3  -2   5     1988.86     1977.78     25.74 o 
   4  -2   5       75.40      109.75     12.09 o 
   5  -2   5       39.18       46.04      4.54 o 
   6  -2   5      131.74      130.21      7.10 o 
   7  -2   5      717.37      733.24     18.16 o 
   8  -2   5      217.75      236.45     11.84 o 
   9  -2   5      101.00      101.03     14.44 o 
  10  -2   5        5.18        1.76      9.19 o 
 -11  -1   5       14.26       11.85     15.94 o 
 -10  -1   5        0.90        0.55      6.88 o 
  -9  -1   5      274.45      288.71     15.39 o 
  -8  -1   5       21.78       22.81      7.29 o 
  -7  -1   5     1088.32     1174.41     21.81 o 
  -6  -1   5      353.63      339.51     16.67 o 
  -5  -1   5      299.98      264.17      6.66 o 
  -4  -1   5      548.79      546.44     13.85 o 
  -3  -1   5      853.79      937.61     23.32 o 
  -2  -1   5       92.10       92.25      7.47 o 
  -1  -1   5       92.97      102.08      7.60 o 
   0  -1   5     2454.03     2610.16     29.80 o 
   1  -1   5     5231.10     5481.90     57.10 o 
   2  -1   5     1944.79     2048.59     24.84 o 
   3  -1   5       46.24       31.54      3.53 o 
   4  -1   5       70.40       55.68      4.45 o 
   5  -1   5      144.26      165.38      6.44 o 
   6  -1   5     1340.76     1408.74     23.54 o 
   7  -1   5       16.02        6.96      4.54 o 
   8  -1   5      246.38      257.57     14.25 o 
   9  -1   5      117.28      107.54     11.45 o 
  10  -1   5       22.19       27.57      8.53 o 
  11  -1   5        3.96       -4.39      7.99 o 
 -11   0   5       47.80       29.53     10.03 o 
 -10   0   5        3.04       -0.63      8.78 o 
  -9   0   5        7.91        4.85     10.88 o 
  -8   0   5      201.47      205.96     12.71 o 
  -7   0   5      391.97      365.55     12.30 o 
  -6   0   5      949.87     1005.06     14.58 o 
  -5   0   5       43.18       33.99      4.37 o 
  -4   0   5      128.24      148.32      5.86 o 
  -3   0   5      935.37      913.86     14.11 o 
  -2   0   5     1546.80     1564.44     33.24 o 
  -1   0   5      292.80      273.38     11.18 o 
   0   0   5    12607.72    12671.85    261.90 o 
   1   0   5      880.30      951.49     16.86 o 
   2   0   5     4125.93     4317.35     56.12 o 
   3   0   5     3349.00     3241.17     43.24 o 
   4   0   5      468.54      488.79      9.58 o 
   5   0   5       73.81       74.70      5.79 o 
   6   0   5        4.54       12.42      3.61 o 
   7   0   5       95.20      115.14      9.67 o 
   8   0   5      123.98      125.14     20.88 o 
   9   0   5      178.47      149.94     12.69 o 
  10   0   5       16.30       22.37      8.05 o 
  11   0   5        3.32       -6.55      7.00 o 
 -10   1   5       10.53        2.19      7.66 o 
  -9   1   5       52.53       49.80      9.07 o 
  -8   1   5       47.08       32.62      6.35 o 
  -7   1   5      254.48      268.00      9.57 o 
  -6   1   5       43.67       35.76      5.16 o 
  -5   1   5      431.13      446.88      9.91 o 
  -4   1   5     1345.15     1311.74     16.73 o 
  -3   1   5        5.14       14.15      4.35 o 
  -2   1   5      473.00      525.26     16.36 o 
  -1   1   5      525.39      577.70     16.32 o 
   0   1   5      124.79      118.61      5.68 o 
   1   1   5     8167.67     8180.62     77.16 o 
   2   1   5    14863.95    15291.08    236.12 o 
   3   1   5      761.54      828.52     18.29 o 
   4   1   5        6.52        2.59      6.85 o 
   5   1   5       62.03       65.64      4.57 o 
   6   1   5      996.71     1006.57     16.72 o 
   7   1   5       85.92       88.25      7.05 o 
   8   1   5      117.48      134.46     10.90 o 
   9   1   5       54.15       47.61      9.13 o 
  10   1   5       46.50       45.91     10.58 o 
  11   1   5       42.12       48.34     10.51 o 
 -10   2   5        2.24       -2.78      8.63 o 
  -9   2   5       23.07       32.64     10.73 o 
  -8   2   5       19.65        6.64      7.69 o 
  -7   2   5       16.26       -0.38      4.93 o 
  -6   2   5      202.91      227.94      9.52 o 
  -5   2   5     1366.71     1382.67     21.68 o 
  -4   2   5      764.98      711.07     16.22 o 
  -3   2   5      576.63      612.51     13.65 o 
  -2   2   5      275.01      260.19      7.79 o 
  -1   2   5     3564.95     3431.78     59.87 o 
   0   2   5      665.01      698.20     17.07 o 
   1   2   5     9393.30     9438.52    147.59 o 
   2   2   5     2404.20     2492.79     32.50 o 
   3   2   5       13.87       10.37      3.64 o 
   4   2   5      114.62      113.99      6.77 o 
   5   2   5      675.60      668.35     16.92 o 
   6   2   5      391.94      346.19      9.73 o 
   7   2   5      424.99      469.03     11.99 o 
   8   2   5       30.17       30.95      5.83 o 
   9   2   5       56.73       58.37     14.03 o 
  10   2   5        3.62        4.13     11.67 o 
  11   2   5       58.75       61.94     16.24 o 
 -10   3   5        5.83        3.83      9.12 o 
  -9   3   5       16.48        2.70      8.48 o 
  -8   3   5       63.44       61.79      8.51 o 
  -7   3   5      515.21      540.08     17.81 o 
  -6   3   5      201.41      189.38     10.34 o 
  -5   3   5       57.45       52.33      5.85 o 
  -4   3   5     1278.11     1385.98     24.61 o 
  -3   3   5      188.57      202.53      7.41 o 
  -2   3   5     5234.69     5860.56     67.67 o 
  -1   3   5    13612.77    14041.11    161.03 o 
   0   3   5      679.50      635.95      8.87 o 
   1   3   5       25.09       24.79      4.09 o 
   2   3   5     1580.38     1565.79     31.21 o 
   3   3   5      605.83      615.90     15.33 o 
   4   3   5     2251.58     2298.66     32.56 o 
   5   3   5     1084.21     1081.92     18.45 o 
   6   3   5      730.29      660.98     15.29 o 
   7   3   5       40.93       40.30      5.98 o 
   8   3   5        8.91        5.69      5.40 o 
   9   3   5        1.73       -1.44      6.43 o 
  10   3   5        0.58       -1.05     10.69 o 
  11   3   5       91.17       75.41     15.91 o 
  -9   4   5       20.82       15.34      8.85 o 
  -8   4   5      611.56      654.70     20.40 o 
  -7   4   5      679.56      702.08     19.75 o 
  -6   4   5       58.14       57.05      6.51 o 
  -5   4   5      359.56      361.63     11.53 o 
  -4   4   5        7.19       10.16     10.28 o 
  -3   4   5      248.79      252.48     36.56 o 
  -2   4   5     1488.87     1575.49     26.07 o 
  -1   4   5    10847.32    11317.91    131.82 o 
   0   4   5     1561.35     1655.46     19.39 o 
   1   4   5        1.67        2.19      1.16 o 
   2   4   5        0.00       -0.61      1.88 o 
   3   4   5       12.96        3.75      3.15 o 
   4   4   5     1948.67     1970.70     41.90 o 
   5   4   5     6295.55     6484.41     78.76 o 
   6   4   5       96.55       87.99      6.26 o 
   7   4   5        9.69        5.20      4.37 o 
   8   4   5      169.73      156.84      9.39 o 
   9   4   5       16.99       25.60      6.62 o 
  10   4   5       67.86       64.21     12.72 o 
  11   4   5        7.28       24.61     12.46 o 
  -9   5   5       93.24       95.83      8.69 o 
  -8   5   5       92.53       97.46      8.03 o 
  -7   5   5      357.24      365.06     18.46 o 
  -6   5   5      698.96      702.48     22.93 o 
  -5   5   5       93.07       80.50      8.71 o 
  -4   5   5       33.52       28.62     10.28 o 
  -3   5   5       21.61       30.27      4.71 o 
  -2   5   5       73.28       92.30     16.28 o 
  -1   5   5     1159.33     1206.03     15.45 o 
   0   5   5     1923.76     1957.38     44.98 o 
   1   5   5       26.72       23.93      6.60 o 
   2   5   5      323.08      299.56      5.93 o 
   3   5   5      351.39      381.42     12.57 o 
   4   5   5      612.30      673.41     20.37 o 
   5   5   5     1793.13     1793.97     33.95 o 
   6   5   5     1419.35     1412.57     32.90 o 
   7   5   5       71.62       52.54      8.26 o 
   8   5   5      111.80      104.20     11.16 o 
   9   5   5      205.49      219.71     16.12 o 
  10   5   5       13.47       16.21      6.03 o 
  11   5   5       64.34       83.25     12.27 o 
  -8   6   5       66.84       79.68     15.76 o 
  -7   6   5       56.54       97.09     15.72 o 
  -6   6   5      227.90      205.33     13.68 o 
  -5   6   5        4.51        2.45      4.87 o 
  -4   6   5        0.56        4.24      4.27 o 
  -3   6   5      656.37      620.86     17.01 o 
  -2   6   5      195.19      194.19     12.14 o 
  -1   6   5      210.80      226.79     10.80 o 
   0   6   5      739.80      832.70     27.91 o 
   1   6   5        2.39        2.10      4.95 o 
   3   6   5        2.76        6.12      3.23 o 
   4   6   5      700.64      725.60     67.72 o 
   5   6   5      654.18      665.90     18.98 o 
   6   6   5       12.28        8.76      6.04 o 
   7   6   5      114.31      101.35     10.28 o 
   8   6   5       10.49       10.93      8.53 o 
   9   6   5      101.75       88.35     20.73 o 
  10   6   5       68.41       60.11     14.39 o 
  -8   7   5       17.93       11.22     11.63 o 
  -7   7   5       21.45       25.10     12.16 o 
  -6   7   5       21.14       14.78      9.27 o 
  -5   7   5       17.25       17.74      8.37 o 
  -4   7   5      551.69      491.00     32.28 o 
  -3   7   5      322.59      290.46     12.03 o 
  -2   7   5     1562.22     1589.61     28.56 o 
  -1   7   5      121.49      133.41      6.19 o 
   0   7   5      109.58      114.69     12.38 o 
   1   7   5       31.64       31.36      8.40 o 
   3   7   5      834.23      863.07     16.15 o 
   4   7   5      150.93      148.45      8.46 o 
   5   7   5      184.55      220.67     11.47 o 
   6   7   5       89.12      100.59     11.95 o 
   7   7   5      143.98      139.08     11.48 o 
   8   7   5        1.19        0.13      6.25 o 
   9   7   5       40.75       45.07     10.05 o 
  10   7   5       14.93       11.97      9.14 o 
  -7   8   5        0.23       19.21     11.18 o 
  -6   8   5        6.85      -10.58      7.69 o 
  -5   8   5       94.51       79.16     12.76 o 
  -4   8   5      111.04      127.37     12.57 o 
  -3   8   5        7.79        9.00      5.93 o 
  -2   8   5       17.23       25.29      5.81 o 
  -1   8   5      268.21      283.58     10.17 o 
   2   8   5      175.84      215.49     21.23 o 
   3   8   5       61.77       57.10     14.59 o 
   4   8   5       73.93       78.37     13.97 o 
   5   8   5      188.85      202.44     11.07 o 
   6   8   5       14.79       19.33     13.24 o 
   7   8   5       26.69       21.02     12.19 o 
   8   8   5        0.47       -6.42      5.89 o 
   9   8   5       25.50       26.80      9.36 o 
  -6   9   5        7.57       19.02     10.09 o 
  -5   9   5        8.99        6.90      8.78 o 
  -4   9   5       60.57       66.97     10.69 o 
  -3   9   5       39.57       23.18      7.05 o 
  -2   9   5      144.41      161.50     10.99 o 
  -1   9   5      143.12      144.40      8.14 o 
   0   9   5      152.42      182.51     20.15 o 
   1   9   5       42.46       29.64     12.79 o 
   2   9   5        2.10       -3.11     10.47 o 
   3   9   5      101.57      128.53     20.07 o 
   4   9   5      384.43      407.73     26.45 o 
   5   9   5        8.07       12.47     11.55 o 
   6   9   5       36.10       34.86      7.86 o 
   7   9   5        9.08       21.92      7.57 o 
   8   9   5       10.52       18.44      8.53 o 
   9   9   5       13.83       11.81      8.24 o 
  -4  10   5       93.29       77.32     11.89 o 
  -3  10   5      155.79      138.96     12.42 o 
  -2  10   5      158.08      162.86     11.48 o 
  -1  10   5        0.15       -0.68      4.43 o 
   1  10   5        3.14       -6.83     12.01 o 
   2  10   5       49.18       47.23     16.51 o 
   3  10   5      266.00      237.06     26.11 o 
   4  10   5      551.87      594.93     15.67 o 
   5  10   5      173.00      169.47     29.62 o 
   6  10   5       47.44       42.01      7.98 o 
   7  10   5        0.46        6.35      8.33 o 
   8  10   5       47.49       43.54      9.77 o 
  -3  11   5       35.22       30.99      8.78 o 
  -2  11   5       26.75       20.45      7.20 o 
  -1  11   5       46.52       35.11      6.45 o 
   2  11   5      145.84      150.63     22.70 o 
   3  11   5       42.10       49.71     17.67 o 
   4  11   5      115.26      125.75     23.86 o 
   5  11   5        9.89        6.15      5.63 o 
   6  11   5       19.83       14.97      7.09 o 
   3  12   5        3.31       -1.16     13.96 o 
   4  12   5        4.81       23.33     16.69 o 
  -5 -11   6       72.72       77.62     11.59 o 
  -4 -11   6      133.71      153.33     13.13 o 
  -3 -11   6       44.88       40.25      8.40 o 
  -2 -11   6        2.27       -3.08      5.96 o 
  -1 -11   6        4.21        7.73      6.04 o 
   0 -11   6      134.54      131.75     11.10 o 
   1 -11   6       66.38       55.22      9.64 o 
  -7 -10   6       24.61       41.53     11.78 o 
  -6 -10   6       76.60       88.54     12.72 o 
  -5 -10   6       83.78       99.57     11.97 o 
  -4 -10   6      139.64      149.35     12.57 o 
  -3 -10   6       31.63       32.15      7.39 o 
  -2 -10   6        0.06        5.93      5.44 o 
  -1 -10   6       19.59       21.05      5.85 o 
   0 -10   6      175.23      178.91     11.70 o 
   1 -10   6      171.89      190.58     13.54 o 
   2 -10   6      321.79      361.35     18.98 o 
   3 -10   6       40.99       50.76     11.14 o 
   4 -10   6       21.28       17.33     10.24 o 
  -8  -9   6        9.28       10.69      9.53 o 
  -7  -9   6       10.28        8.14      9.15 o 
  -6  -9   6       32.25       15.83      8.97 o 
  -5  -9   6      230.74      198.65     15.01 o 
  -4  -9   6      244.13      247.72     14.48 o 
  -3  -9   6       17.67        3.15      6.08 o 
  -2  -9   6        3.56       -2.79      4.28 o 
  -1  -9   6       61.35       55.60     15.38 o 
   0  -9   6      464.79      489.69     16.66 o 
   1  -9   6      504.71      526.19     19.40 o 
   2  -9   6      447.69      424.11     19.51 o 
   3  -9   6      128.55      130.63     13.54 o 
   4  -9   6       43.15       49.03     11.74 o 
   5  -9   6        0.32       -2.10      9.30 o 
  -9  -8   6        0.92        5.40      9.68 o 
  -8  -8   6       20.10        4.80      9.53 o 
  -7  -8   6      101.79      102.68     14.37 o 
  -6  -8   6      172.93      169.91     14.82 o 
  -5  -8   6      771.02      727.24     25.77 o 
  -4  -8   6      548.71      527.58     19.85 o 
  -3  -8   6        6.43        4.54      6.64 o 
  -2  -8   6       91.63       87.34      6.69 o 
  -1  -8   6        3.33       -0.01      3.54 o 
   0  -8   6      401.64      391.12     12.63 o 
   1  -8   6      278.09      268.38     11.94 o 
   2  -8   6       69.30       68.62      7.85 o 
   3  -8   6        6.56       -1.61      6.60 o 
   4  -8   6       26.92       28.14      9.68 o 
   5  -8   6        6.61        8.07      9.00 o 
   6  -8   6      192.00      156.03     18.27 o 
  -9  -7   6        3.82       -1.31      8.93 o 
  -8  -7   6      108.46       98.22     14.14 o 
  -7  -7   6      552.52      535.01     25.77 o 
  -6  -7   6      103.61      117.24     12.83 o 
  -5  -7   6      361.21      343.57     17.71 o 
  -4  -7   6      122.60      139.15     10.88 o 
  -3  -7   6       28.37       30.80      5.74 o 
  -2  -7   6      306.50      320.99     11.24 o 
  -1  -7   6      226.48      235.62      9.20 o 
   0  -7   6       55.39       60.28      6.55 o 
   1  -7   6      241.16      225.13     10.42 o 
   2  -7   6      160.57      149.80     11.57 o 
   3  -7   6      521.10      533.01     36.90 o 
   4  -7   6       18.52        5.54      6.06 o 
   5  -7   6       35.30       35.19     10.39 o 
   6  -7   6      416.62      450.08     26.34 o 
   7  -7   6      385.60      344.84     25.29 o 
 -10  -6   6        0.13       -0.34      9.94 o 
  -9  -6   6       85.23      117.54     16.21 o 
  -8  -6   6      208.47      211.44     17.97 o 
  -7  -6   6      192.83      183.64     15.94 o 
  -6  -6   6       10.14        1.31      6.72 o 
  -5  -6   6        7.06       -7.02      5.81 o 
  -4  -6   6        3.28        5.48      6.27 o 
  -3  -6   6      105.52      101.56     20.88 o 
  -2  -6   6      585.40      638.69     15.75 o 
  -1  -6   6      184.53      190.01      8.89 o 
   0  -6   6       91.50       78.74      5.97 o 
   1  -6   6        1.40       -4.95      3.30 o 
   2  -6   6       53.10       58.65      6.77 o 
   3  -6   6      971.62      996.01     24.95 o 
   4  -6   6      625.02      603.44     20.37 o 
   5  -6   6      247.58      255.63     21.67 o 
   6  -6   6      133.74      106.88     14.97 o 
   7  -6   6      195.04      216.77     20.22 o 
   8  -6   6      107.10       90.98     17.48 o 
 -10  -5   6       51.62       56.99      7.80 o 
  -9  -5   6       65.80       60.02      7.11 o 
  -8  -5   6      339.36      359.02     21.87 o 
  -7  -5   6      116.49      108.20     13.24 o 
  -6  -5   6      499.65      514.64     23.33 o 
  -5  -5   6       64.40       58.00      9.23 o 
  -4  -5   6      136.29      133.26     10.92 o 
  -3  -5   6       25.57       19.62      5.16 o 
  -2  -5   6     1724.69     1683.30     28.95 o 
  -1  -5   6     1003.57      897.35     18.31 o 
   0  -5   6      134.57      159.13      7.67 o 
   1  -5   6      230.32      208.93     13.66 o 
   2  -5   6     1175.64     1137.88     24.41 o 
   3  -5   6      832.27      817.25     21.66 o 
   4  -5   6        9.61       11.53      5.53 o 
   5  -5   6      243.70      250.94     14.43 o 
   6  -5   6      246.60      276.98     16.03 o 
   7  -5   6       22.41       17.59     10.50 o 
   8  -5   6        1.10        6.75     10.20 o 
   9  -5   6        1.11       13.13     13.09 o 
 -10  -4   6       13.49        2.14      9.79 o 
  -9  -4   6       63.31       71.12      8.92 o 
  -8  -4   6       39.56       32.07     10.37 o 
  -7  -4   6        6.06        5.10      4.65 o 
  -6  -4   6        1.88       -0.13      4.91 o 
  -5  -4   6      534.90      507.28     12.15 o 
  -4  -4   6      136.03      149.20     11.29 o 
  -3  -4   6      564.81      584.23     19.28 o 
  -2  -4   6      438.56      425.97     13.90 o 
  -1  -4   6     4555.38     4373.59     76.96 o 
   0  -4   6     7006.81     7051.27     88.82 o 
   1  -4   6     1940.82     2035.63     33.25 o 
   2  -4   6      772.72      776.78     19.41 o 
   3  -4   6       77.92       85.18      7.54 o 
   4  -4   6      108.82      107.63      5.57 o 
   5  -4   6      322.36      322.07      9.86 o 
   6  -4   6        7.00        6.20      3.74 o 
   7  -4   6       73.35       79.65      7.98 o 
   8  -4   6       24.19       13.45      6.37 o 
   9  -4   6       91.08       95.59     12.27 o 
 -11  -3   6       21.19       15.08     12.12 o 
 -10  -3   6        1.01       -4.99      9.53 o 
  -9  -3   6        3.56       -2.59      8.01 o 
  -8  -3   6       62.66       59.62      8.19 o 
  -7  -3   6     1031.37     1003.76     23.33 o 
  -6  -3   6      243.44      234.57     10.99 o 
  -5  -3   6       85.98       97.25      6.96 o 
  -4  -3   6      317.04      323.02     10.12 o 
  -3  -3   6       55.13       26.60      3.57 o 
  -2  -3   6     1551.88     1714.41     20.73 o 
  -1  -3   6    12934.62    13185.57    155.89 o 
   0  -3   6     1355.19     1299.80     23.15 o 
   1  -3   6        3.32        7.37      3.12 o 
   2  -3   6      322.42      345.18      7.94 o 
   3  -3   6     3747.34     3790.82     42.77 o 
   4  -3   6       22.50       18.95      5.08 o 
   5  -3   6       51.21       53.06      5.37 o 
   6  -3   6      263.93      288.76     17.98 o 
   7  -3   6       22.32        6.74      4.41 o 
   8  -3   6       13.22       18.27      6.59 o 
   9  -3   6       23.95       11.67      8.78 o 
  10  -3   6       17.75       29.98     11.25 o 
 -11  -2   6        0.04       -3.15     11.07 o 
 -10  -2   6        7.72        4.50     10.20 o 
  -9  -2   6      199.60      194.71     17.93 o 
  -8  -2   6      833.69      876.30     27.37 o 
  -7  -2   6      927.06      943.88     23.20 o 
  -6  -2   6      152.25      124.99      9.15 o 
  -5  -2   6       11.33       12.98      3.22 o 
  -4  -2   6      355.87      344.18     14.04 o 
  -3  -2   6     3925.62     4198.79     53.03 o 
  -2  -2   6      102.47       91.41      8.38 o 
  -1  -2   6       45.62       80.16      6.85 o 
   0  -2   6       95.33      115.77      4.62 o 
   1  -2   6       80.81       85.06      4.10 o 
   2  -2   6     1157.51     1222.54     17.76 o 
   3  -2   6      156.90      175.46      7.15 o 
   4  -2   6     1734.39     1721.38     25.36 o 
   5  -2   6      335.67      300.67      9.05 o 
   6  -2   6        6.36        1.54      3.65 o 
   7  -2   6       74.31       64.41      7.17 o 
   8  -2   6       12.21        6.68      8.07 o 
   9  -2   6      403.21      420.44     24.57 o 
  10  -2   6       47.77       54.44     12.72 o 
 -11  -1   6        8.92        7.74      8.53 o 
 -10  -1   6        0.53       -4.26      6.70 o 
  -9  -1   6      262.62      263.64     14.92 o 
  -8  -1   6      409.96      417.41     17.08 o 
  -7  -1   6      935.92      928.53     21.83 o 
  -6  -1   6      345.44      343.62      9.61 o 
  -5  -1   6        6.52       10.67      2.94 o 
  -4  -1   6     1906.58     1956.16     26.49 o 
  -3  -1   6        7.47        6.12      4.43 o 
  -2  -1   6     3017.78     2998.76     39.41 o 
  -1  -1   6      425.50      408.28     11.82 o 
   0  -1   6       40.29       43.79      4.19 o 
   1  -1   6      812.50      857.66     13.28 o 
   2  -1   6       24.57       39.75      3.52 o 
   3  -1   6     5593.29     5571.22     58.74 o 
   4  -1   6       60.24       63.89      4.93 o 
   5  -1   6      519.17      495.84     11.42 o 
   6  -1   6      362.76      402.72     12.48 o 
   7  -1   6       18.66        7.87      5.53 o 
   8  -1   6      562.34      543.04     46.80 o 
   9  -1   6      319.23      301.15     16.47 o 
  10  -1   6       50.02       36.41      9.58 o 
 -11   0   6       16.67       20.17      9.07 o 
 -10   0   6       54.64       57.79     10.34 o 
  -9   0   6       13.43       11.75      7.07 o 
  -8   0   6      336.95      319.41     15.15 o 
  -7   0   6      594.33      619.65     15.81 o 
  -6   0   6      111.62       92.01      5.77 o 
  -5   0   6     1280.54     1355.88     26.43 o 
  -4   0   6        2.40        2.95      2.22 o 
  -3   0   6     3236.85     3100.25     29.90 o 
  -2   0   6     4997.58     5152.27     72.11 o 
  -1   0   6      339.13      348.71      9.50 o 
   0   0   6     1637.39     1707.63     20.98 o 
   1   0   6     1505.49     1388.18     18.43 o 
   2   0   6     1428.42     1411.88     16.39 o 
   3   0   6     4594.11     4622.38     38.07 o 
   4   0   6     2597.51     2526.66     27.00 o 
   5   0   6     1568.53     1554.51     23.61 o 
   6   0   6        3.62        5.78      3.54 o 
   7   0   6        0.37        6.02     11.37 o 
   8   0   6        3.06        1.16      5.79 o 
   9   0   6      337.94      344.54     17.41 o 
  10   0   6      125.28      140.40     13.48 o 
  11   0   6       13.44       13.93      9.17 o 
 -10   1   6       85.74       84.77     11.64 o 
  -9   1   6      357.45      357.40     17.30 o 
  -8   1   6      120.07      145.92      9.70 o 
  -7   1   6      317.22      304.88     14.13 o 
  -6   1   6       72.23       62.95      6.07 o 
  -5   1   6       68.34       65.12      4.69 o 
  -4   1   6     4607.09     4643.35     42.99 o 
  -3   1   6     2319.10     2419.55     73.21 o 
  -2   1   6     7131.27     7283.35     85.07 o 
  -1   1   6       93.54       87.90      6.90 o 
   0   1   6     3679.15     3769.46     38.93 o 
   1   1   6      195.46      193.71      7.56 o 
   2   1   6     6174.11     6254.63     62.33 o 
   3   1   6    12148.59    12660.60    144.19 o 
   4   1   6      953.06      988.47     14.31 o 
   5   1   6      426.11      465.51     10.27 o 
   6   1   6        4.85       -2.84      5.10 o 
   7   1   6       12.24       18.60      5.04 o 
   8   1   6        3.19        0.57      7.20 o 
   9   1   6      148.74      161.17     12.76 o 
  10   1   6       31.76       28.06      8.82 o 
  11   1   6        3.09        5.02      8.07 o 
 -10   2   6       53.42       46.41     12.61 o 
  -9   2   6       63.24       41.12     11.78 o 
  -8   2   6        8.88        4.39      7.69 o 
  -7   2   6      128.25      130.90      8.44 o 
  -6   2   6      476.72      434.83     14.99 o 
  -5   2   6      581.41      611.51     13.86 o 
  -4   2   6        2.39        1.23      3.36 o 
  -3   2   6     2912.13     3062.18     41.97 o 
  -2   2   6     4492.72     4533.85     55.99 o 
  -1   2   6     2324.43     2338.93     31.28 o 
   0   2   6     3915.46     4295.53     51.16 o 
   1   2   6      930.47      861.31     11.35 o 
   2   2   6     3421.95     3629.28     45.63 o 
   3   2   6      294.32      324.63     13.96 o 
   4   2   6      121.22      110.41      7.01 o 
   5   2   6      236.21      245.27      8.60 o 
   6   2   6       29.36       20.15      4.09 o 
   7   2   6      117.14      114.13     12.26 o 
   8   2   6      308.71      304.35     17.10 o 
   9   2   6       13.89       -1.99     10.80 o 
  10   2   6        6.53        3.23     11.07 o 
  11   2   6       26.84       50.31     15.46 o 
 -10   3   6        0.54       -7.92      8.40 o 
  -9   3   6        0.67       -0.75      7.99 o 
  -8   3   6      233.83      281.45     33.93 o 
  -7   3   6       44.31       52.68     12.68 o 
  -6   3   6      252.19      271.44     12.01 o 
  -5   3   6        4.12        2.60      3.60 o 
  -4   3   6       30.62       15.19      6.21 o 
  -3   3   6     1011.74     1034.80     18.83 o 
  -2   3   6     4282.26     4473.15     54.26 o 
  -1   3   6      839.42      870.48     11.60 o 
   0   3   6     1973.00     2147.41     29.62 o 
   1   3   6       12.60       16.04      1.81 o 
   2   3   6      754.26      957.15     14.83 o 
   3   3   6     1438.43     1315.03     20.61 o 
   4   3   6     3741.03     4029.72     52.18 o 
   5   3   6       23.92       29.03      5.36 o 
   6   3   6        0.83        5.10      4.13 o 
   7   3   6       71.15       98.26      8.99 o 
   8   3   6     1159.03     1109.79     23.27 o 
   9   3   6      244.00      245.73     16.43 o 
  10   3   6       25.48       26.49     12.01 o 
  11   3   6        1.28      -15.12     10.58 o 
  -9   4   6        0.57        7.32      8.29 o 
  -8   4   6        1.46        4.22      5.96 o 
  -7   4   6       40.52       34.45     10.32 o 
  -6   4   6      340.88      312.97     12.46 o 
  -5   4   6      384.70      386.23     12.41 o 
  -4   4   6       79.54       85.42      5.59 o 
  -3   4   6      379.39      383.99     12.45 o 
  -2   4   6       32.01       24.45      5.57 o 
  -1   4   6       41.59       34.20      3.51 o 
   0   4   6       52.42       59.75      4.26 o 
   1   4   6        4.29        1.77      1.71 o 
   2   4   6     1407.23     1453.91     26.65 o 
   3   4   6       32.61       34.48      5.21 o 
   4   4   6      429.92      424.94     16.73 o 
   5   4   6        2.33        4.52      3.56 o 
   6   4   6      381.23      382.12     11.33 o 
   7   4   6      581.31      580.05     15.02 o 
   8   4   6      605.51      641.41     16.99 o 
   9   4   6      422.65      456.05     15.62 o 
  10   4   6       18.37        3.31      7.06 o 
  11   4   6        0.03        2.48     10.77 o 
  -9   5   6       20.54        8.88      6.09 o 
  -8   5   6       22.22       26.92      6.19 o 
  -7   5   6      222.12      218.35      9.32 o 
  -6   5   6      408.01      422.77     18.02 o 
  -5   5   6      166.48      171.01     11.14 o 
  -4   5   6      940.04      984.44     23.62 o 
  -3   5   6       63.27       56.02      5.96 o 
  -2   5   6       10.37        7.66      6.55 o 
  -1   5   6      273.01      332.78      9.50 o 
   0   5   6      287.72      243.52      5.01 o 
   1   5   6     1386.86     1367.96     14.31 o 
   2   5   6       16.77       21.35      2.38 o 
   3   5   6       86.49       87.00      6.87 o 
   4   5   6        2.26        6.15      4.61 o 
   5   5   6       61.97       39.36      6.30 o 
   6   5   6      440.31      442.64     16.85 o 
   7   5   6       90.15      107.52     10.41 o 
   8   5   6      571.05      600.73     27.79 o 
   9   5   6      113.92      101.61      8.16 o 
  10   5   6        1.14        4.15      5.80 o 
  11   5   6       32.27       44.64     11.07 o 
  -8   6   6       13.76       27.57     12.87 o 
  -7   6   6        0.96        2.89      9.00 o 
  -6   6   6      320.39      351.45     22.96 o 
  -5   6   6      117.58      124.15     17.07 o 
  -4   6   6        1.61        0.68      4.09 o 
  -3   6   6      127.62      143.82      8.79 o 
  -2   6   6       11.88        9.34      3.64 o 
  -1   6   6      455.55      426.64     11.25 o 
   0   6   6      508.20      531.00      9.18 o 
   1   6   6     2302.59     2456.83     54.74 o 
   2   6   6     2087.80     2005.74     35.56 o 
   3   6   6       19.81       17.67      4.20 o 
   4   6   6        7.99        5.74      4.24 o 
   5   6   6       68.52       63.15      7.44 o 
   6   6   6      348.60      353.16     15.41 o 
   7   6   6       36.89       52.69      8.69 o 
   8   6   6        8.96       11.52     15.83 o 
   9   6   6       56.51       46.95     12.06 o 
  10   6   6        2.12        8.95      8.63 o 
  -8   7   6        0.79       19.55     11.93 o 
  -7   7   6       22.34       19.43     11.25 o 
  -6   7   6       68.04       78.30     13.99 o 
  -5   7   6      569.85      560.26     25.81 o 
  -4   7   6       99.25       69.97     10.20 o 
  -3   7   6        4.34        8.48      5.59 o 
  -2   7   6      372.02      379.96     15.64 o 
  -1   7   6      753.18      744.16     19.36 o 
   3   7   6       98.42       93.98      7.05 o 
   4   7   6      126.11      115.34      7.92 o 
   5   7   6      486.76      474.59     16.49 o 
   6   7   6      112.60      106.73      9.82 o 
   7   7   6      106.62       83.16      9.96 o 
   8   7   6       12.60        2.23      6.51 o 
   9   7   6       25.83       34.63     14.78 o 
  10   7   6       15.66       11.47      8.69 o 
  -7   8   6       39.60       43.52     13.66 o 
  -6   8   6       97.99      108.91     15.46 o 
  -5   8   6      182.18      173.32     16.02 o 
  -4   8   6      132.55      147.66     13.51 o 
  -3   8   6        2.41        2.25      5.63 o 
  -2   8   6      140.34      154.23     11.14 o 
  -1   8   6      211.79      188.97      9.68 o 
   3   8   6      184.09      167.02     14.56 o 
   4   8   6       14.42       19.90      5.31 o 
   5   8   6      133.57      145.42      9.90 o 
   6   8   6       43.62       41.30      7.54 o 
   7   8   6       37.07       36.23     16.68 o 
   8   8   6       16.99        7.11      6.92 o 
   9   8   6        2.66        6.31      8.15 o 
  -6   9   6      104.55       73.79     14.11 o 
  -5   9   6       12.68       24.39      9.94 o 
  -4   9   6        4.12       -3.98      6.53 o 
  -3   9   6        0.53       -0.04      5.70 o 
  -2   9   6       10.77        5.55      5.21 o 
  -1   9   6      316.15      325.00     13.06 o 
   1   9   6       23.76       33.05     12.49 o 
   2   9   6      213.51      218.08     23.22 o 
   3   9   6       26.86        8.48     11.18 o 
   4   9   6      195.38      226.55     43.20 o 
   5   9   6       95.89       93.63      8.57 o 
   6   9   6      183.06      212.39     12.92 o 
   7   9   6       75.62       70.79      9.80 o 
   8   9   6        1.26        5.40      6.88 o 
   9   9   6        1.94        2.36      7.42 o 
  -4  10   6       43.68       37.37     10.39 o 
  -3  10   6       51.85       48.66      9.34 o 
  -2  10   6      132.37      146.61     11.33 o 
  -1  10   6       54.57       54.77      6.94 o 
   1  10   6        9.69       11.97     12.64 o 
   2  10   6        3.26       -2.25     12.34 o 
   3  10   6       74.82       59.87     18.12 o 
   4  10   6       26.17       28.92     12.61 o 
   5  10   6      400.30      441.10     16.37 o 
   6  10   6       90.94      103.61     10.17 o 
   7  10   6       41.39       37.57     15.61 o 
   8  10   6       16.73       11.41      8.07 o 
  -3  11   6       57.81       52.71      9.94 o 
  -2  11   6      112.64       95.93     10.50 o 
  -1  11   6       95.54      118.06      9.60 o 
   2  11   6        6.16       -0.49     12.83 o 
   3  11   6        8.55        0.60     12.16 o 
   4  11   6      148.04      160.91      9.89 o 
   5  11   6       71.52       71.45      8.32 o 
   6  11   6       10.33        7.75      6.84 o 
   3  12   6        5.43       -3.64     13.99 o 
   4  12   6        9.46        6.19     16.69 o 
  -4 -11   7        0.13       -0.90      7.73 o 
  -3 -11   7        4.44        4.69      7.80 o 
  -2 -11   7       24.42       37.70      8.59 o 
  -1 -11   7      144.97      124.29     11.48 o 
   0 -11   7       17.93        6.94      7.80 o 
   1 -11   7       77.47       94.46     12.12 o 
  -6 -10   7       11.88       -1.65      8.29 o 
  -5 -10   7       20.89       17.56      9.42 o 
  -4 -10   7       19.16       12.94      8.48 o 
  -3 -10   7        8.90       11.07      7.39 o 
  -2 -10   7        7.72        4.31      6.49 o 
  -1 -10   7       56.47       41.90      7.92 o 
   0 -10   7       43.70       55.15      8.85 o 
   1 -10   7        0.14       -1.09      6.49 o 
   2 -10   7       99.54      117.54     12.76 o 
   3 -10   7       70.45       72.48     12.61 o 
  -8  -9   7        4.56        4.31      9.04 o 
  -7  -9   7       75.36       97.62     14.33 o 
  -6  -9   7       55.53       34.14     10.32 o 
  -5  -9   7        5.92       15.98      8.78 o 
  -4  -9   7      439.66      436.16     19.55 o 
  -3  -9   7      162.65      156.78     11.89 o 
  -2  -9   7       51.45       63.48      8.25 o 
  -1  -9   7      387.87      416.99     16.58 o 
   0  -9   7        2.40        0.94      5.36 o 
   1  -9   7        0.20       -2.93      6.30 o 
   2  -9   7      105.29       98.10     11.37 o 
   3  -9   7      355.47      357.45     20.30 o 
   4  -9   7       98.25      130.63     15.19 o 
   5  -9   7       85.18       98.85     15.68 o 
  -9  -8   7       17.21       41.23     12.72 o 
  -8  -8   7       83.36       82.50     14.56 o 
  -7  -8   7        3.83       13.92      9.49 o 
  -6  -8   7        0.22       -1.28      7.47 o 
  -5  -8   7       38.33       30.35      9.34 o 
  -4  -8   7     1547.38     1410.21     36.58 o 
  -3  -8   7     1937.50     1934.93     77.81 o 
  -2  -8   7      102.42      109.98      8.30 o 
  -1  -8   7       73.25       74.05     12.17 o 
   0  -8   7       15.07       15.84      5.09 o 
   1  -8   7        6.07       11.27      5.20 o 
   2  -8   7      343.37      386.52     18.57 o 
   3  -8   7      192.21      226.22     15.94 o 
   4  -8   7       22.77       31.03      9.64 o 
   5  -8   7       40.06       47.27     11.67 o 
   6  -8   7        0.01      -12.76      9.90 o 
  -9  -7   7      100.22       69.33     14.52 o 
  -8  -7   7       35.15       29.19     11.33 o 
  -7  -7   7        0.05        6.34      8.44 o 
  -6  -7   7        6.87       -4.84      6.68 o 
  -5  -7   7      625.56      596.95     23.93 o 
  -4  -7   7      438.08      426.25     18.91 o 
  -3  -7   7      806.11      780.12     44.62 o 
  -2  -7   7       40.35       47.60      6.28 o 
  -1  -7   7       35.90       37.33      5.76 o 
   0  -7   7      722.96      694.48     17.96 o 
   1  -7   7       51.03       64.95      7.03 o 
   2  -7   7       74.82       94.37      8.70 o 
   3  -7   7       45.80       38.10      7.47 o 
   4  -7   7       54.38       33.01      9.90 o 
   5  -7   7       12.13       16.51      8.89 o 
   6  -7   7        0.74        0.00      9.42 o 
   7  -7   7       30.51       45.99     13.96 o 
 -10  -6   7       77.97       94.20     16.81 o 
  -9  -6   7       80.54       83.32     14.52 o 
  -8  -6   7      177.58      151.08     16.32 o 
  -7  -6   7       20.91       -2.96      7.92 o 
  -6  -6   7      361.32      365.25     20.26 o 
  -5  -6   7       12.88       18.61      8.18 o 
  -4  -6   7      188.40      196.92     13.47 o 
  -3  -6   7     1310.32     1338.94     30.26 o 
  -2  -6   7      851.98      923.24     21.19 o 
  -1  -6   7       24.37       22.65      4.95 o 
   0  -6   7      106.73      104.25     12.91 o 
   1  -6   7     1034.21     1008.10     22.94 o 
   2  -6   7      603.42      578.62     17.79 o 
   3  -6   7      111.69      128.62     10.20 o 
   4  -6   7       26.96       38.58     10.24 o 
   5  -6   7      248.81      256.72     18.87 o 
   6  -6   7      144.61      140.61     16.62 o 
   7  -6   7      271.01      290.52     23.56 o 
   8  -6   7       47.90       65.39     15.76 o 
 -10  -5   7       81.42       69.65     12.44 o 
  -9  -5   7      122.51      140.09      9.81 o 
  -8  -5   7       46.20       46.14     11.55 o 
  -7  -5   7      402.44      381.42     22.13 o 
  -6  -5   7       10.63        4.95      7.35 o 
  -5  -5   7      442.22      475.92     20.97 o 
  -4  -5   7      538.13      516.29     20.30 o 
  -3  -5   7      232.20      198.43     10.46 o 
  -2  -5   7        7.57        4.17      4.04 o 
  -1  -5   7       10.15       10.55      4.28 o 
   0  -5   7        1.54        6.17      4.02 o 
   1  -5   7      371.43      359.79     12.87 o 
   2  -5   7     1420.68     1423.08     28.91 o 
   3  -5   7      921.56      862.97     22.67 o 
   4  -5   7      146.56      142.69     13.69 o 
   5  -5   7       14.69        7.44      8.46 o 
   6  -5   7       56.97       41.75     11.70 o 
   7  -5   7       70.60       71.35     14.37 o 
   8  -5   7      161.38      158.73     19.77 o 
   9  -5   7       12.28       23.67     13.96 o 
 -10  -4   7      193.13      200.67     17.18 o 
  -9  -4   7        0.72        6.71      6.18 o 
  -8  -4   7        3.78        3.19      5.55 o 
  -7  -4   7        5.88       -2.78      4.87 o 
  -6  -4   7        2.42       14.66      4.79 o 
  -5  -4   7      144.05      129.36      7.24 o 
  -4  -4   7        7.28        1.99      5.44 o 
  -3  -4   7       24.33       35.15      6.87 o 
  -2  -4   7      168.57      172.79      9.04 o 
  -1  -4   7      237.76      209.96      9.22 o 
   0  -4   7      314.04      296.19     10.68 o 
   1  -4   7      526.52      498.23     14.51 o 
   2  -4   7     4774.76     4763.67     70.77 o 
   3  -4   7      530.94      556.82     17.39 o 
   4  -4   7       10.11        8.89      3.25 o 
   5  -4   7        0.98        4.71      3.37 o 
   6  -4   7       15.90       11.95      4.45 o 
   7  -4   7      446.21      438.73     15.39 o 
   8  -4   7       73.15       75.61     12.19 o 
   9  -4   7       48.83       42.28     10.05 o 
 -10  -3   7       13.47       14.67     10.99 o 
  -9  -3   7       31.06       30.08     10.34 o 
  -8  -3   7       60.68       45.10      7.77 o 
  -7  -3   7      434.48      397.46     14.97 o 
  -6  -3   7       72.49       82.03     16.73 o 
  -5  -3   7      436.94      415.75     15.57 o 
  -4  -3   7     1284.01     1251.67     22.22 o 
  -3  -3   7       33.63       34.74      3.22 o 
  -2  -3   7       73.59       58.89      3.80 o 
  -1  -3   7        6.17        6.96      2.09 o 
   0  -3   7     2440.74     2364.03     31.33 o 
   1  -3   7     2488.12     2516.88     29.08 o 
   2  -3   7     1192.44     1319.05     38.89 o 
   3  -3   7      751.42      720.15     18.88 o 
   4  -3   7       99.95       98.69      6.12 o 
   5  -3   7        0.90        2.69      3.59 o 
   6  -3   7        8.72       11.05      4.27 o 
   7  -3   7      178.69      179.76     15.76 o 
   8  -3   7      607.69      603.38     20.47 o 
   9  -3   7       85.97       89.40     13.47 o 
  10  -3   7        5.21       -0.60      8.85 o 
 -11  -2   7        0.58        3.45     12.12 o 
 -10  -2   7       31.75       20.86     11.40 o 
  -9  -2   7        5.12       -8.55      8.70 o 
  -8  -2   7      515.24      507.93     18.46 o 
  -7  -2   7       52.27       66.61     19.98 o 
  -6  -2   7      850.80      844.10     17.18 o 
  -5  -2   7     2273.75     2272.32     25.76 o 
  -4  -2   7     1700.88     1744.14     28.75 o 
  -3  -2   7       38.58       53.03      7.33 o 
  -2  -2   7       90.83       90.08      5.78 o 
  -1  -2   7      498.48      445.15     13.88 o 
   0  -2   7      359.39      417.44     14.37 o 
   1  -2   7     1247.60     1169.89     16.96 o 
   2  -2   7     2816.96     2669.84     31.94 o 
   3  -2   7      260.54      273.58      8.47 o 
   4  -2   7       28.30       29.33      4.33 o 
   5  -2   7       85.22       88.62      5.90 o 
   6  -2   7       38.03       48.54     11.42 o 
   7  -2   7      145.02      132.59      9.24 o 
   8  -2   7      642.95      642.12     28.81 o 
   9  -2   7       62.03       78.67     13.77 o 
  10  -2   7        3.29       -5.70      8.29 o 
 -11  -1   7        0.75        1.75      7.63 o 
 -10  -1   7        0.14       -2.25      6.94 o 
  -9  -1   7       23.05       22.37      8.20 o 
  -8  -1   7       23.15       30.14      7.35 o 
  -7  -1   7      858.63      894.57     16.67 o 
  -6  -1   7      771.36      777.36     14.39 o 
  -5  -1   7     1212.78     1277.86     33.02 o 
  -4  -1   7      884.30      846.55     13.14 o 
  -3  -1   7      767.27      774.52     16.54 o 
  -2  -1   7      379.72      396.07     11.44 o 
  -1  -1   7       15.48       25.99      4.49 o 
   0  -1   7     2658.19     2618.19     37.17 o 
   1  -1   7       98.84       57.30      4.44 o 
   2  -1   7      154.93      163.50      6.23 o 
   3  -1   7      137.95      141.24      6.46 o 
   4  -1   7       17.34       20.38      2.69 o 
   5  -1   7     4320.37     4306.95     44.46 o 
   6  -1   7      978.56      984.43     23.10 o 
   7  -1   7       15.28        6.47      4.08 o 
   8  -1   7      295.70      254.80     12.68 o 
   9  -1   7       18.92        9.35      7.03 o 
  10  -1   7        9.18      -10.22     13.04 o 
 -10   0   7       72.69       62.26     10.49 o 
  -9   0   7        0.40       -3.14      6.56 o 
  -8   0   7      203.10      199.99     11.19 o 
  -7   0   7       32.54       30.01      5.79 o 
  -6   0   7      260.36      248.12     22.63 o 
  -5   0   7     1575.09     1549.85     20.49 o 
  -4   0   7      602.06      624.77     11.18 o 
  -3   0   7      192.48      180.39      5.78 o 
  -2   0   7      100.42       98.57      4.69 o 
  -1   0   7     2012.31     1862.93     23.02 o 
   0   0   7     5482.30     5265.09     46.82 o 
   1   0   7        4.75        1.96      1.59 o 
   2   0   7       96.48      107.83      4.47 o 
   3   0   7       25.19       24.79      2.43 o 
   4   0   7      290.95      239.39      6.56 o 
   5   0   7     2593.09     2572.46     29.16 o 
   6   0   7     1747.11     1841.75     28.45 o 
   7   0   7      105.44      111.28     10.18 o 
   8   0   7        0.49        6.99      6.58 o 
   9   0   7       10.49       -8.47      6.18 o 
  10   0   7       16.15       13.10      8.50 o 
  11   0   7       15.00        7.88      8.70 o 
 -10   1   7       24.07        4.06      8.12 o 
  -9   1   7       50.97       51.43      9.46 o 
  -8   1   7      278.35      318.28     12.80 o 
  -7   1   7       76.02      103.85     17.13 o 
  -6   1   7       40.55       35.28      5.78 o 
  -5   1   7       31.09       35.99      6.69 o 
  -4   1   7      250.36      240.71      9.42 o 
  -3   1   7     1439.60     1347.02     22.45 o 
  -2   1   7     7324.10     7544.01     88.84 o 
  -1   1   7     1013.75     1040.79     14.88 o 
   0   1   7     1849.44     1897.61     22.10 o 
   1   1   7     3218.24     3272.74     35.23 o 
   2   1   7       65.46       58.75      5.67 o 
   3   1   7      848.66      884.23     18.49 o 
   4   1   7      966.01      992.02     14.64 o 
   5   1   7       77.39       48.44      4.37 o 
   6   1   7     1235.81     1301.42     22.62 o 
   7   1   7       12.74        4.10      4.35 o 
   8   1   7        2.11       -7.74      5.97 o 
   9   1   7        8.15       -1.35      6.85 o 
  10   1   7        0.38        5.34      7.63 o 
  11   1   7       45.15       54.54     20.43 o 
 -10   2   7        0.40        0.53      9.08 o 
  -9   2   7      146.23      145.04     16.73 o 
  -8   2   7      344.96      402.06     23.60 o 
  -7   2   7       45.28       45.26      7.59 o 
  -6   2   7        1.83       -0.49      3.74 o 
  -5   2   7      108.06      101.08      6.51 o 
  -4   2   7      992.40     1031.89     17.52 o 
  -3   2   7      818.50      807.66     18.78 o 
  -2   2   7     7187.01     7571.31    161.69 o 
  -1   2   7     3917.52     4325.75     69.78 o 
   0   2   7     1020.08     1130.29     35.02 o 
   1   2   7      309.87      309.82      5.49 o 
   2   2   7        1.05       -0.04      3.23 o 
   3   2   7     1386.05     1342.53     23.20 o 
   4   2   7     3343.18     3459.95     48.45 o 
   5   2   7        2.89       12.83      3.86 o 
   6   2   7      302.56      305.88     10.68 o 
   7   2   7      159.88      140.52      8.02 o 
   8   2   7       40.98       42.02      7.10 o 
   9   2   7        6.38       24.42     12.23 o 
  10   2   7       10.19       -3.53     11.18 o 
  11   2   7        9.33       12.64     13.24 o 
 -10   3   7        4.36        4.50      9.45 o 
  -9   3   7        4.37        5.96      8.70 o 
  -8   3   7      251.19      253.23     14.24 o 
  -7   3   7      501.52      573.07     26.22 o 
  -6   3   7       54.23       63.67     10.69 o 
  -5   3   7        0.86       -1.01      3.74 o 
  -4   3   7      143.30      170.19      9.57 o 
  -3   3   7        1.71        7.83      3.18 o 
  -2   3   7     2977.39     2938.80     44.02 o 
  -1   3   7      950.18     1013.63     14.13 o 
   0   3   7      151.98      147.09      5.19 o 
   1   3   7        8.79       28.86      9.40 o 
   2   3   7        0.51        3.82      2.44 o 
   3   3   7      245.50      286.55      9.00 o 
   4   3   7      119.02      119.55     11.39 o 
   5   3   7      338.89      358.72     12.44 o 
   6   3   7      243.01      262.29     11.87 o 
   7   3   7       41.60       39.54      7.24 o 
   8   3   7        3.48        2.79      5.32 o 
   9   3   7       13.58       16.80     10.07 o 
  10   3   7       28.27       20.41     12.61 o 
  11   3   7       41.50       10.50     12.87 o 
  -9   4   7       15.29       16.66      9.15 o 
  -8   4   7      217.76      231.26     13.40 o 
  -7   4   7      669.87      673.95     24.05 o 
  -6   4   7      184.54      184.53     10.27 o 
  -5   4   7       14.45        7.21      3.95 o 
  -4   4   7       60.96       77.99      5.71 o 
  -3   4   7     1125.98     1097.03     18.43 o 
  -2   4   7     2341.99     2395.39     36.57 o 
  -1   4   7     2638.29     2776.87     38.38 o 
   0   4   7        1.57        0.88      2.93 o 
   1   4   7     1442.57     1472.60     21.42 o 
   2   4   7      332.14      322.42      8.83 o 
   3   4   7       79.88       98.33      8.18 o 
   4   4   7      670.63      739.45     17.54 o 
   5   4   7      339.81      330.82     19.43 o 
   6   4   7       74.97       66.09      8.19 o 
   7   4   7        1.77       -1.65      4.56 o 
   8   4   7       73.66       88.74     13.50 o 
   9   4   7      186.57      178.35     10.98 o 
  10   4   7        3.08        5.25     10.54 o 
  11   4   7       65.23       44.87     13.96 o 
  -9   5   7       83.47       81.22     10.30 o 
  -8   5   7       79.30       88.57     10.11 o 
  -7   5   7      376.85      408.62     12.33 o 
  -6   5   7        0.36        3.51      3.24 o 
  -5   5   7       73.11       76.95     12.47 o 
  -4   5   7       84.57       67.08     10.20 o 
  -3   5   7      667.99      737.22     18.70 o 
  -2   5   7     1823.61     1865.14     31.13 o 
  -1   5   7        3.36        2.88      2.60 o 
   0   5   7       45.94       60.63      3.36 o 
   1   5   7      177.35      177.85      8.52 o 
   2   5   7      234.71      269.43      9.29 o 
   3   5   7      187.17      208.40     11.14 o 
   4   5   7      935.78      924.27     26.37 o 
   5   5   7      158.97      166.53     12.64 o 
   6   5   7        3.07        2.49      4.99 o 
   7   5   7       31.90       36.57      8.21 o 
   8   5   7      101.21       91.47      7.34 o 
   9   5   7      113.08      123.91     13.47 o 
  10   5   7      124.37      116.94      9.33 o 
  -8   6   7       45.01       33.05     13.88 o 
  -7   6   7       12.88       15.57     10.24 o 
  -6   6   7        0.35       10.47      8.67 o 
  -5   6   7        0.86       -1.05      6.72 o 
  -4   6   7       77.80       47.53      9.15 o 
  -3   6   7       15.80       16.66      6.45 o 
  -2   6   7      449.12      551.22     19.66 o 
  -1   6   7      244.36      260.92     11.93 o 
   0   6   7       84.79       89.57      4.67 o 
   1   6   7      163.43      196.21      8.82 o 
   2   6   7      210.71      227.16     10.05 o 
   3   6   7     1388.58     1437.94     31.96 o 
   4   6   7     1004.07      955.67     26.49 o 
   5   6   7      901.35      900.08     27.99 o 
   6   6   7      252.80      234.81     18.78 o 
   7   6   7        1.58        1.40      6.60 o 
   8   6   7       86.75       89.18     11.13 o 
   9   6   7      279.11      263.02     30.16 o 
  10   6   7      124.34      146.26     15.51 o 
  -7   7   7        0.16       -1.35      9.64 o 
  -6   7   7        6.21       16.81      9.04 o 
  -5   7   7       22.03       36.80     10.13 o 
  -4   7   7      133.68      122.68     12.94 o 
  -3   7   7       46.90       30.84      7.47 o 
  -2   7   7      213.49      257.32     13.92 o 
  -1   7   7      588.79      624.75     18.95 o 
   0   7   7      120.32      118.44      7.62 o 
   1   7   7      201.04      234.62      9.15 o 
   2   7   7     1283.83     1340.25     27.54 o 
   3   7   7     1234.65     1257.97     28.47 o 
   4   7   7     1178.31     1174.77     29.94 o 
   5   7   7      701.99      734.84     36.60 o 
   6   7   7       32.19       25.61      8.38 o 
   7   7   7       11.80       12.88      6.52 o 
   8   7   7       32.97       23.10      8.21 o 
   9   7   7       92.99      101.85     12.87 o 
  10   7   7       58.23       57.79     17.93 o 
  -7   8   7        7.72        0.53     10.35 o 
  -6   8   7       38.52       25.74     10.80 o 
  -5   8   7      294.59      269.40     19.58 o 
  -4   8   7      208.74      202.43     15.34 o 
  -3   8   7      475.70      481.89     21.12 o 
  -2   8   7      100.84       97.84      9.72 o 
  -1   8   7        1.14        4.43      4.43 o 
   0   8   7       60.50       64.73      4.27 o 
   1   8   7      101.89       97.62      6.27 o 
   2   8   7      624.35      626.77     15.68 o 
   3   8   7     1214.44     1257.30     28.10 o 
   4   8   7      185.65      174.91      9.97 o 
   5   8   7       24.79       19.57      6.20 o 
   6   8   7        9.95        2.41      5.83 o 
   7   8   7       86.80       97.10     21.72 o 
   8   8   7       17.09       15.25      7.86 o 
   9   8   7       35.95       33.57     24.70 o 
  -5   9   7       27.78       16.02      9.04 o 
  -4   9   7      352.14      301.25     18.91 o 
  -3   9   7      188.30      179.36     13.88 o 
  -2   9   7       19.07        7.77      6.08 o 
  -1   9   7        0.02       -1.76      4.58 o 
   0   9   7        0.41        0.04      4.01 o 
   2   9   7       34.59       34.48      4.31 o 
   3   9   7        1.43       -0.07      5.03 o 
   4   9   7       22.65       23.86      6.96 o 
   5   9   7       32.98       34.35      6.76 o 
   6   9   7      236.05      232.49     13.72 o 
   7   9   7      131.52      120.79     12.59 o 
   8   9   7       48.59       51.61      9.97 o 
  -4  10   7        5.24       14.97      8.55 o 
  -3  10   7      175.92      180.68     14.74 o 
  -2  10   7       33.39       20.41      7.28 o 
  -1  10   7       37.24       42.17      7.09 o 
   0  10   7       14.36       18.16      5.03 o 
   1  10   7       19.65        7.95     12.01 o 
   2  10   7        1.06       -3.26     11.48 o 
   3  10   7        1.13        7.79      4.19 o 
   4  10   7       38.14       49.31     12.76 o 
   5  10   7        4.36        3.42      5.62 o 
   6  10   7       22.26       11.92      6.68 o 
   7  10   7      170.29      181.76     13.87 o 
  -2  11   7        4.92        2.21      6.53 o 
  -1  11   7       37.43       40.10      7.88 o 
   0  11   7      135.83      140.08     10.09 o 
   2  11   7       29.52       38.42     16.73 o 
   3  11   7       54.71       53.32      6.10 o 
   4  11   7       23.86       10.18      5.55 o 
   5  11   7       48.97       56.33     11.31 o 
   6  11   7       32.86       38.94      8.30 o 
   3  12   7        0.87        2.10     15.76 o 
  -4 -11   8        3.46        3.26      8.52 o 
  -3 -11   8        2.30        8.93      8.37 o 
  -2 -11   8        0.30        3.75      7.95 o 
  -1 -11   8       27.66       21.98      8.89 o 
   0 -11   8       54.28       58.22     10.50 o 
  -6 -10   8       81.78       45.36     12.08 o 
  -5 -10   8       81.97       78.37     12.57 o 
  -4 -10   8        2.76       -2.85      7.47 o 
  -3 -10   8        1.49        6.42      7.84 o 
  -2 -10   8        4.86        1.88      7.17 o 
  -1 -10   8      178.69      175.91     13.32 o 
   0 -10   8       68.70       78.11     10.50 o 
   1 -10   8       35.28       49.30     10.02 o 
   2 -10   8       29.08       27.46      9.79 o 
   3 -10   8       19.96       22.73     10.65 o 
  -7  -9   8       60.00       55.94     13.39 o 
  -6  -9   8        1.35       -2.89      8.37 o 
  -5  -9   8       56.99       73.57     11.74 o 
  -4  -9   8      150.73      131.15     12.64 o 
  -3  -9   8        1.23       -3.90      6.64 o 
  -2  -9   8       13.79        2.14      6.87 o 
  -1  -9   8      171.31      183.08     13.17 o 
   0  -9   8      361.44      355.65     17.41 o 
   1  -9   8      287.76      295.29     16.73 o 
   2  -9   8       79.62       69.03     11.14 o 
   3  -9   8        0.09       -2.33      8.14 o 
   4  -9   8       12.01        8.33      9.60 o 
   5  -9   8      157.03      164.92     18.72 o 
  -8  -8   8        1.04        8.78     10.02 o 
  -7  -8   8       11.67       16.51      9.64 o 
  -6  -8   8       46.90       62.80     11.78 o 
  -5  -8   8      504.76      485.19     22.55 o 
  -4  -8   8        3.09        1.73      7.43 o 
  -3  -8   8        0.39        9.47      6.05 o 
  -2  -8   8        7.53       -2.04      5.80 o 
  -1  -8   8      438.78      463.58     33.26 o 
   0  -8   8      457.81      449.14     16.18 o 
   1  -8   8       31.73       35.19      6.87 o 
   2  -8   8       80.80       85.80     11.18 o 
   3  -8   8       11.20       23.48      8.85 o 
   4  -8   8      104.68      104.52     13.81 o 
   5  -8   8       73.98       84.45     14.56 o 
   6  -8   8       95.15       86.55     16.24 o 
  -9  -7   8        2.00       11.10      9.94 o 
  -8  -7   8        1.05       -2.14      9.19 o 
  -7  -7   8        8.03       -2.10      8.29 o 
  -6  -7   8      283.64      314.91     20.07 o 
  -5  -7   8       33.63       31.03      9.23 o 
  -4  -7   8      232.61      222.47     15.12 o 
  -3  -7   8      159.59      164.07     10.52 o 
  -1  -7   8       50.22       64.83      7.12 o 
   0  -7   8      191.49      174.31     26.07 o 
   1  -7   8       93.87       93.08      8.44 o 
   2  -7   8       20.15       13.50      7.75 o 
   3  -7   8        0.75       11.79      5.59 o 
   4  -7   8       15.19        5.93      8.18 o 
   5  -7   8      339.97      364.35     23.00 o 
   6  -7   8      228.43      256.64     21.83 o 
   7  -7   8       63.86       76.31     16.51 o 
  -9  -6   8       25.48       16.43     11.10 o 
  -8  -6   8      392.03      460.09     26.37 o 
  -7  -6   8      142.37      176.44     17.14 o 
  -6  -6   8        0.99       -2.78      6.79 o 
  -5  -6   8      458.80      463.06     21.83 o 
  -4  -6   8        0.13        3.04      6.60 o 
  -3  -6   8       37.88       40.65     12.91 o 
  -2  -6   8     1266.45     1361.42     28.12 o 
  -1  -6   8     1507.34     1539.37     29.98 o 
   0  -6   8     1069.74     1038.90     23.68 o 
   1  -6   8      331.25      316.47     22.85 o 
   2  -6   8        3.85        4.66      9.04 o 
   3  -6   8      103.56       92.16     14.69 o 
   4  -6   8       71.77       78.03     14.56 o 
   5  -6   8      251.87      277.80     20.18 o 
   6  -6   8      596.82      602.80     30.50 o 
   7  -6   8       85.87       89.25     16.69 o 
   8  -6   8        0.09        2.59     11.85 o 
 -10  -5   8       19.50        8.30      6.53 o 
  -9  -5   8      338.53      354.66     13.28 o 
  -8  -5   8      570.07      546.83     28.21 o 
  -7  -5   8      269.37      326.87     20.97 o 
  -6  -5   8      481.91      502.71     23.97 o 
  -5  -5   8      230.54      226.97     15.79 o 
  -4  -5   8      148.10      130.40     12.04 o 
  -3  -5   8      422.06      440.74     21.52 o 
  -2  -5   8     2664.60     2718.07     44.28 o 
  -1  -5   8      973.78      912.18     32.21 o 
   0  -5   8      676.26      624.66     17.26 o 
   1  -5   8       15.00       12.91      4.84 o 
   2  -5   8      384.35      417.02     17.01 o 
   3  -5   8     1209.20     1253.12     29.08 o 
   4  -5   8       23.82       12.40      7.69 o 
   5  -5   8      652.91      678.62     37.31 o 
   6  -5   8      146.01      149.88     17.18 o 
   7  -5   8       11.37       26.22     12.38 o 
   8  -5   8        5.30       -5.93     10.73 o 
 -10  -4   8       72.38       63.85     12.57 o 
  -9  -4   8      142.33      149.20     11.22 o 
  -8  -4   8     1111.72     1138.89     29.02 o 
  -7  -4   8      344.63      370.32     13.70 o 
  -6  -4   8      120.38      118.21      8.20 o 
  -5  -4   8        7.56        7.56      4.33 o 
  -4  -4   8      183.97      172.02     11.37 o 
  -3  -4   8     1183.60     1170.34     31.85 o 
  -2  -4   8       40.53       60.76     11.39 o 
  -1  -4   8      148.29      169.76      9.28 o 
   0  -4   8       51.84       47.50     11.24 o 
   1  -4   8        2.20        6.83      4.06 o 
   2  -4   8     1336.86     1289.11     27.36 o 
   3  -4   8      462.10      444.70     10.16 o 
   4  -4   8      745.24      690.04     14.08 o 
   5  -4   8      114.35       96.85     10.08 o 
   6  -4   8       53.56       37.30      5.33 o 
   7  -4   8       23.79       23.08      6.45 o 
   8  -4   8       10.86        0.71      5.60 o 
   9  -4   8       10.89       18.01      8.52 o 
 -10  -3   8       27.62       51.32     13.28 o 
  -9  -3   8       97.96      101.10     13.96 o 
  -8  -3   8      365.44      361.80     21.91 o 
  -7  -3   8       11.26        9.39      9.14 o 
  -6  -3   8        9.62       12.90      5.68 o 
  -5  -3   8       55.29       49.97      6.12 o 
  -4  -3   8      348.77      314.21      8.65 o 
  -3  -3   8     1812.12     1741.96     27.09 o 
  -2  -3   8     2941.98     2950.69     34.32 o 
  -1  -3   8      152.79      166.51     11.12 o 
   0  -3   8       27.73       27.59      2.93 o 
   1  -3   8        0.70        1.41      2.27 o 
   2  -3   8      744.95      769.20     14.03 o 
   3  -3   8     2930.60     2849.15     37.84 o 
   4  -3   8      126.72      130.34      7.03 o 
   5  -3   8       10.23        7.91      5.17 o 
   6  -3   8       23.43       22.35      5.05 o 
   7  -3   8        2.02        1.25      4.38 o 
   8  -3   8      343.29      357.36     15.95 o 
   9  -3   8       29.80       19.85      9.57 o 
 -10  -2   8        3.25       12.46     10.73 o 
  -9  -2   8        3.01       10.20     10.17 o 
  -8  -2   8      176.24      167.02     16.36 o 
  -7  -2   8      149.99      132.88     10.26 o 
  -6  -2   8      402.28      380.04     15.69 o 
  -5  -2   8      263.45      254.67      9.38 o 
  -4  -2   8     2171.07     2177.37     34.33 o 
  -3  -2   8     1646.72     1613.80     33.52 o 
  -2  -2   8     2845.13     2807.97     33.52 o 
  -1  -2   8      207.44      202.82      6.78 o 
   0  -2   8       37.50       36.41      3.52 o 
   1  -2   8      738.36      694.96     12.79 o 
   2  -2   8     2138.58     2182.53     28.33 o 
   3  -2   8      191.89      180.74      7.52 o 
   4  -2   8      276.60      302.03     14.47 o 
   5  -2   8      606.61      589.76     13.22 o 
   6  -2   8       12.87        9.79      4.56 o 
   7  -2   8        8.27       10.42      4.75 o 
   8  -2   8      577.55      589.52     27.35 o 
   9  -2   8      182.86      168.93     16.92 o 
  10  -2   8       59.96       58.26     13.24 o 
 -10  -1   8      134.57      151.10     13.47 o 
  -9  -1   8       28.69       46.49     15.08 o 
  -8  -1   8        7.28       -3.26      5.81 o 
  -7  -1   8        0.38       -0.34      4.88 o 
  -6  -1   8        0.36        0.65      5.60 o 
  -5  -1   8     2118.07     2215.88     41.62 o 
  -4  -1   8     2077.40     2039.84     23.59 o 
  -3  -1   8        2.81        1.92      4.11 o 
  -2  -1   8      238.73      234.12      9.00 o 
  -1  -1   8      703.69      660.64     12.34 o 
   0  -1   8       97.71       96.94      4.84 o 
   1  -1   8       48.55       32.36      3.51 o 
   2  -1   8     2115.52     2177.56     33.11 o 
   3  -1   8      103.46      104.98      5.19 o 
   4  -1   8       22.97       18.53      2.74 o 
   5  -1   8       39.17       37.54      4.79 o 
   6  -1   8       61.64       64.07      9.17 o 
   7  -1   8        0.55       -3.65      4.07 o 
   8  -1   8      353.67      405.12     15.37 o 
   9  -1   8      180.23      179.11     14.13 o 
  10  -1   8       45.05       43.87     10.42 o 
 -10   0   8       92.34       58.18     10.69 o 
  -9   0   8      222.54      222.78     14.66 o 
  -8   0   8       49.49       57.80      7.40 o 
  -7   0   8       86.66       86.00     15.16 o 
  -6   0   8      312.00      370.44     14.84 o 
  -5   0   8        1.41        2.31      2.98 o 
  -4   0   8      637.43      616.82     14.00 o 
  -3   0   8     3315.09     3307.86     32.61 o 
  -2   0   8      253.14      282.98      6.89 o 
  -1   0   8       63.20       68.45      4.21 o 
   0   0   8     1295.36     1361.93     16.37 o 
   1   0   8       72.92       98.13      3.65 o 
   2   0   8     3959.92     4043.73     38.05 o 
   3   0   8     1168.45     1137.54     12.95 o 
   4   0   8       28.53       42.11      3.72 o 
   5   0   8     1015.59     1033.25     15.23 o 
   6   0   8       27.17       19.40      5.39 o 
   7   0   8       39.09       52.23     12.66 o 
   8   0   8       36.74       27.58     13.28 o 
   9   0   8      102.87      120.94     12.14 o 
  10   0   8       20.71        8.62     21.55 o 
 -10   1   8       67.52       63.96     15.31 o 
  -9   1   8      310.18      308.31     24.28 o 
  -8   1   8        0.59        8.28      5.42 o 
  -7   1   8        0.07        4.81      5.69 o 
  -6   1   8       24.78       40.57      7.55 o 
  -5   1   8       21.44       25.69      4.61 o 
  -4   1   8      243.51      223.26      9.02 o 
  -3   1   8      586.73      590.91     10.61 o 
  -2   1   8     2459.60     2380.98     36.00 o 
  -1   1   8       87.79       91.06      4.52 o 
   0   1   8      495.79      555.65      8.52 o 
   1   1   8     1379.46     1445.31     16.54 o 
   2   1   8     4132.47     4272.30     39.64 o 
   3   1   8     7167.74     7238.70     56.64 o 
   4   1   8     4083.13     4092.49     39.85 o 
   5   1   8      150.11      145.97      6.58 o 
   6   1   8      266.22      248.60     10.24 o 
   7   1   8       16.04       23.72      7.25 o 
   8   1   8      793.10      885.86     25.50 o 
   9   1   8        4.62        2.58      6.75 o 
  10   1   8        7.77        2.09      7.97 o 
  11   1   8        1.21       -9.46      7.81 o 
 -10   2   8       21.24        9.38     10.50 o 
  -9   2   8       56.52       41.94     12.08 o 
  -8   2   8      137.67      153.03     16.24 o 
  -7   2   8       13.76       16.55      6.10 o 
  -6   2   8        4.92        8.69      4.32 o 
  -5   2   8      138.35      162.72      7.99 o 
  -4   2   8      329.26      315.95     16.92 o 
  -3   2   8     2241.12     2361.87     36.24 o 
  -2   2   8      843.45      849.62     17.43 o 
  -1   2   8      109.80       83.43      6.03 o 
   0   2   8     2524.90     2656.02     36.49 o 
   1   2   8     2411.61     2489.16     27.93 o 
   2   2   8      840.24      754.45     12.60 o 
   3   2   8     4674.02     4736.49     61.11 o 
   4   2   8       63.62       52.29      5.95 o 
   5   2   8      736.13      779.54     16.04 o 
   6   2   8      526.02      548.02     14.69 o 
   7   2   8      617.26      588.51     14.07 o 
   8   2   8      187.51      168.36     20.26 o 
   9   2   8       79.75       78.97     15.23 o 
  10   2   8        0.75        7.77     11.89 o 
  11   2   8       22.64       14.82     13.51 o 
 -10   3   8       14.15       30.20     11.63 o 
  -9   3   8       83.59       72.67     12.98 o 
  -8   3   8        7.64        9.42      8.40 o 
  -7   3   8      332.48      319.05     56.91 o 
  -6   3   8        1.33       -0.90      4.40 o 
  -5   3   8      614.48      671.58     18.18 o 
  -4   3   8     1122.02     1106.25     30.88 o 
  -3   3   8      421.53      387.21     11.66 o 
  -2   3   8        4.66        8.57      3.12 o 
  -1   3   8      591.42      575.11     12.61 o 
   0   3   8     1408.65     1427.06     21.83 o 
   1   3   8     1726.81     1712.92     20.74 o 
   2   3   8     1826.29     1867.32     27.44 o 
   3   3   8      314.42      363.56     17.24 o 
   4   3   8       18.00       18.49      4.46 o 
   5   3   8       56.94       56.53      6.54 o 
   6   3   8      225.42      249.10     21.91 o 
   7   3   8      301.86      271.57     11.77 o 
   8   3   8      680.73      740.61     19.44 o 
   9   3   8       27.26       32.94     12.53 o 
  10   3   8        1.84        6.94     11.82 o 
  11   3   8        0.18       -4.05     12.98 o 
  -9   4   8        0.02      -10.47      7.65 o 
  -8   4   8       38.72       21.31     14.95 o 
  -7   4   8      109.87      110.93     10.94 o 
  -6   4   8     1240.41     1282.78     46.14 o 
  -5   4   8      303.86      303.50     18.87 o 
  -4   4   8        1.89        0.04      3.33 o 
  -3   4   8       15.64       12.88      3.31 o 
  -2   4   8      316.69      322.08     10.62 o 
  -1   4   8     1727.20     1786.51     27.40 o 
   0   4   8     2588.83     2785.76     53.68 o 
   1   4   8     2944.76     2957.06     56.05 o 
   2   4   8      154.52      180.68      9.83 o 
   3   4   8     1066.84     1172.25     30.69 o 
   4   4   8        5.39       -0.50      3.00 o 
   5   4   8       33.30       39.01      5.43 o 
   6   4   8        9.25       14.62      5.19 o 
   7   4   8      628.55      684.93     29.26 o 
   8   4   8      573.64      541.43     18.87 o 
   9   4   8       33.55       24.83      7.42 o 
  10   4   8        2.44        5.14     10.62 o 
  -9   5   8        3.44       10.43      7.47 o 
  -8   5   8        8.35       18.52     16.39 o 
  -7   5   8      471.57      514.65     15.60 o 
  -6   5   8      878.13      893.83     19.15 o 
  -5   5   8      315.38      320.50     20.15 o 
  -4   5   8       90.49       66.22     11.42 o 
  -3   5   8        3.84        0.53      3.48 o 
  -2   5   8      424.66      458.81     13.41 o 
  -1   5   8      631.75      503.67     12.42 o 
   0   5   8       27.26       19.32      3.03 o 
   1   5   8      557.47      550.62     17.41 o 
   2   5   8        5.88       10.09      4.20 o 
   3   5   8      115.04      125.86      9.68 o 
   4   5   8       47.82       42.43      7.28 o 
   5   5   8       77.70       88.42     10.28 o 
   6   5   8       44.67       57.36      9.98 o 
   7   5   8       21.16       27.15      4.53 o 
   8   5   8      340.55      338.97     11.81 o 
   9   5   8        7.23        3.96      5.38 o 
  10   5   8       11.15       22.47      6.80 o 
  -8   6   8       79.68       68.05     16.28 o 
  -7   6   8       70.23       30.39     11.93 o 
  -6   6   8      258.94      279.57     21.08 o 
  -5   6   8      324.07      327.40     20.60 o 
  -4   6   8        3.53        7.80      6.30 o 
  -3   6   8      148.08      146.05     12.34 o 
  -2   6   8       71.47       59.57      8.29 o 
  -1   6   8      545.03      571.85     19.21 o 
   0   6   8      147.13      149.72      9.49 o 
   1   6   8        7.64       13.84      4.35 o 
   2   6   8       42.08       44.49      6.12 o 
   3   6   8       16.19       11.59      5.10 o 
   4   6   8      371.13      428.17     18.31 o 
   5   6   8      819.78      818.03     27.80 o 
   6   6   8      125.41      111.54     10.32 o 
   7   6   8        9.44       21.00      7.77 o 
   8   6   8       90.56       71.76     21.10 o 
   9   6   8        3.11        9.31      7.94 o 
  10   6   8       16.96       34.81     10.52 o 
  -7   7   8       94.61       72.93     14.67 o 
  -6   7   8       21.23        9.68      9.12 o 
  -5   7   8       24.77       22.32      9.15 o 
  -4   7   8       70.10       42.17      9.72 o 
  -3   7   8        0.87        1.05      5.55 o 
  -2   7   8      360.63      370.80     17.41 o 
  -1   7   8     1068.44     1038.25     27.80 o 
   0   7   8      129.64      151.98      9.68 o 
   1   7   8       69.55       75.71      6.72 o 
   2   7   8       39.36       38.27      5.85 o 
   3   7   8       11.54       21.08      5.70 o 
   4   7   8      857.91      783.93     24.84 o 
   5   7   8      173.69      184.46     13.69 o 
   6   7   8       77.50       67.75     12.68 o 
   7   7   8        0.54        5.32      5.93 o 
   8   7   8       63.77       80.44     11.49 o 
   9   7   8        2.89       -1.90      7.37 o 
  10   7   8        0.16        4.48      8.84 o 
  -6   8   8       44.90       33.84     12.16 o 
  -5   8   8        0.24        8.07      8.37 o 
  -4   8   8        9.17        9.19      7.09 o 
  -3   8   8      203.06      220.25     15.72 o 
  -2   8   8       21.22       16.36      6.87 o 
  -1   8   8      204.28      203.67     12.16 o 
   0   8   8      482.27      528.03     17.48 o 
   1   8   8       48.14       37.67      5.59 o 
   2   8   8       17.12       22.10      5.10 o 
   3   8   8        0.69        6.34      4.88 o 
   4   8   8      203.43      246.93     13.96 o 
   5   8   8      286.63      259.35     13.49 o 
   6   8   8       63.13       77.18      9.50 o 
   7   8   8        6.46        9.79      9.53 o 
   8   8   8       26.74       27.79      8.87 o 
   9   8   8        0.20       -6.63      7.52 o 
  -5   9   8        0.23       -5.21      7.69 o 
  -4   9   8       11.29       15.27      8.29 o 
  -3   9   8       10.49       19.28      7.65 o 
  -2   9   8      372.86      428.65     19.28 o 
  -1   9   8       10.98       13.24      6.08 o 
   0   9   8       97.66       92.25      8.18 o 
   1   9   8      490.98      515.20     16.62 o 
   2   9   8        0.11       -2.06      4.31 o 
   3   9   8       32.32       40.67      6.72 o 
   4   9   8       52.04       45.10      6.74 o 
   5   9   8      124.39      125.99     22.88 o 
   6   9   8      182.33      182.55     20.48 o 
   7   9   8        0.14       -4.68      6.06 o 
   8   9   8        5.29        4.84      7.30 o 
  -4  10   8        1.06        5.48      8.48 o 
  -3  10   8      108.30       95.59     11.93 o 
  -2  10   8      356.24      352.61     18.46 o 
  -1  10   8      192.31      195.31     13.09 o 
   0  10   8      108.66      112.85      9.30 o 
   1  10   8       11.95       10.24      5.06 o 
   2  10   8       16.29       23.57      5.44 o 
   3  10   8        2.88        7.98      5.00 o 
   4  10   8      200.74      232.51     12.40 o 
   5  10   8      162.63      156.36     11.20 o 
   6  10   8      164.22      152.85     12.32 o 
   7  10   8       25.92       19.05      8.27 o 
  -2  11   8       97.06       92.10     11.33 o 
  -1  11   8      117.15      135.06     11.67 o 
   0  11   8        0.51       -1.43      5.59 o 
   1  11   8        0.99       -1.28      5.03 o 
   2  11   8       37.81       37.30      7.56 o 
   3  11   8       21.12       23.63      6.15 o 
   4  11   8      113.64      125.80     17.11 o 
   5  11   8      117.05      136.48     21.89 o 
   6  11   8       50.84       37.63      8.56 o 
  -2 -11   9       38.77       25.59     10.32 o 
  -1 -11   9       25.03       25.77      9.94 o 
  -5 -10   9       28.06       41.49     11.33 o 
  -4 -10   9      222.83      213.95     16.66 o 
  -3 -10   9        9.25       21.35      9.04 o 
  -2 -10   9        1.68        9.79      8.44 o 
  -1 -10   9        0.62       -5.93      7.09 o 
   0 -10   9        0.00       -4.76      7.47 o 
   1 -10   9       55.24       69.10     11.82 o 
   2 -10   9       74.71       80.36     13.21 o 
  -7  -9   9        5.31        8.40     10.62 o 
  -6  -9   9        1.82        5.74      8.59 o 
  -5  -9   9      125.85      151.90     15.27 o 
  -4  -9   9      110.96      107.14     12.87 o 
  -3  -9   9       37.66       32.23      9.08 o 
  -2  -9   9       51.17       55.11      9.87 o 
  -1  -9   9        2.19        3.23      6.98 o 
   0  -9   9       33.71       44.57      9.42 o 
   1  -9   9        0.61       -9.98      7.28 o 
   2  -9   9      218.69      273.38     18.91 o 
   3  -9   9       67.30       72.82     12.34 o 
   4  -9   9      209.32      139.48     16.66 o 
  -8  -8   9        0.12        5.36     10.24 o 
  -7  -8   9        6.00       -0.90      8.74 o 
  -6  -8   9        8.40       -2.33      7.39 o 
  -5  -8   9      194.69      186.45     15.98 o 
  -4  -8   9      635.60      593.23     24.95 o 
  -3  -8   9      502.81      480.80     21.35 o 
  -2  -8   9      353.44      366.53     18.27 o 
  -1  -8   9       70.06       78.53      8.84 o 
   0  -8   9      104.68       92.70     10.77 o 
   1  -8   9      154.56      168.30     14.03 o 
   2  -8   9      151.07      147.89     13.77 o 
   3  -8   9       59.15       59.27     11.14 o 
   4  -8   9       23.79       29.37     10.58 o 
   5  -8   9        6.12        8.78     10.13 o 
   6  -8   9       50.19       26.37     12.98 o 
  -9  -7   9       36.13       27.61     11.85 o 
  -8  -7   9        3.23       -4.54      8.93 o 
  -7  -7   9        5.10        2.89      8.22 o 
  -6  -7   9      108.24      114.31     14.26 o 
  -5  -7   9      442.75      374.14     20.37 o 
  -4  -7   9     1079.31     1095.87     33.95 o 
  -3  -7   9      100.79       94.92      9.32 o 
  -2  -7   9        0.39       -3.24      4.71 o 
  -1  -7   9        0.83        0.86      4.88 o 
   0  -7   9        4.93        5.35      5.07 o 
   1  -7   9      440.40      448.64     17.00 o 
   2  -7   9      204.68      219.12     17.95 o 
   3  -7   9       44.89       10.95      8.22 o 
   4  -7   9       13.77       21.53      9.42 o 
   5  -7   9      127.89      129.69     16.17 o 
   6  -7   9       33.74        9.04     11.22 o 
   7  -7   9       32.03       22.28     13.02 o 
  -9  -6   9        0.79        4.58     10.47 o 
  -8  -6   9        3.02        7.77      9.42 o 
  -7  -6   9        2.92        2.44      8.70 o 
  -6  -6   9      142.03      139.00     14.71 o 
  -5  -6   9      516.08      523.72     23.97 o 
  -4  -6   9       24.96       36.50      8.74 o 
  -3  -6   9       64.23       59.31      7.68 o 
  -2  -6   9       49.72       55.49      7.36 o 
  -1  -6   9       46.56       43.30      6.83 o 
   0  -6   9      900.68      875.63     22.58 o 
   1  -6   9      124.12      143.35     10.24 o 
   2  -6   9      586.85      599.42     39.82 o 
   3  -6   9      184.49      169.79     23.54 o 
   4  -6   9        4.38        7.20      7.48 o 
   5  -6   9        0.07      -10.75      7.17 o 
   6  -6   9      377.37      394.89     25.40 o 
   7  -6   9      101.24       96.79     16.58 o 
 -10  -5   9       20.38       19.08      7.07 o 
  -9  -5   9       83.45       75.56      7.97 o 
  -8  -5   9       47.13       31.36      6.96 o 
  -7  -5   9       94.11      100.02     14.26 o 
  -6  -5   9        2.49       -7.54      7.05 o 
  -5  -5   9      322.29      323.65     18.87 o 
  -4  -5   9      116.57      127.59     12.53 o 
  -3  -5   9      348.81      341.53     14.30 o 
  -2  -5   9       14.37       12.91      5.07 o 
  -1  -5   9       40.61       31.94      8.31 o 
   0  -5   9     1515.96     1413.85     29.06 o 
   1  -5   9     1248.16     1198.73     76.78 o 
   2  -5   9      919.92      901.82     33.39 o 
   3  -5   9        1.38        1.49      4.69 o 
   4  -5   9      785.07      756.34     23.59 o 
   5  -5   9      213.15      235.15     17.71 o 
   6  -5   9      614.47      567.20     28.89 o 
   7  -5   9      346.98      314.61     23.93 o 
   8  -5   9       19.49       46.26     14.89 o 
 -10  -4   9        7.00       -1.01      9.87 o 
  -9  -4   9        0.11        2.07      6.56 o 
  -8  -4   9       25.55       25.92      7.22 o 
  -7  -4   9        1.50        1.54      5.33 o 
  -6  -4   9      252.39      246.35     10.81 o 
  -5  -4   9      169.82      180.93     16.53 o 
  -4  -4   9      170.70      134.57      7.06 o 
  -3  -4   9       85.64       79.83     10.09 o 
  -2  -4   9      394.83      394.65     14.30 o 
  -1  -4   9      347.53      284.86     12.02 o 
   0  -4   9      772.88      779.33     21.23 o 
   1  -4   9     1013.09     1041.35     24.13 o 
   2  -4   9     1871.81     1882.46     35.83 o 
   3  -4   9      841.28      840.73     15.04 o 
   4  -4   9      719.09      739.69     15.25 o 
   5  -4   9       57.59       60.58      8.67 o 
   6  -4   9      213.85      212.88     13.47 o 
   7  -4   9      637.19      647.97     19.28 o 
   8  -4   9       56.11       59.46      8.54 o 
   9  -4   9        0.10       -6.98      7.95 o 
 -10  -3   9        0.09        4.28     10.77 o 
  -9  -3   9       28.83       16.43      9.79 o 
  -8  -3   9        0.34       -3.77      5.94 o 
  -7  -3   9       85.88       97.10     14.84 o 
  -6  -3   9      304.74      260.71     14.95 o 
  -5  -3   9      843.99      800.39     15.43 o 
  -4  -3   9       72.28       72.09      6.12 o 
  -3  -3   9      295.39      308.14     10.68 o 
  -2  -3   9     1967.14     1974.55     31.64 o 
  -1  -3   9      169.72      130.31      8.18 o 
   0  -3   9      390.54      353.51      8.88 o 
   1  -3   9     4836.85     4806.26     73.52 o 
   2  -3   9      806.62      794.86     14.89 o 
   3  -3   9      225.29      213.88      8.39 o 
   4  -3   9       52.32       56.55      5.48 o 
   5  -3   9      305.67      322.54     15.42 o 
   6  -3   9        9.40       10.07      4.52 o 
   7  -3   9       64.13       61.69      8.30 o 
   8  -3   9      190.71      186.38     15.98 o 
   9  -3   9        8.71        4.99      8.25 o 
 -10  -2   9        9.99       14.41     11.37 o 
  -9  -2   9       66.31       53.46     12.91 o 
  -8  -2   9       18.73       16.21      9.72 o 
  -7  -2   9      212.12      197.73     11.98 o 
  -6  -2   9     1236.94     1170.09     20.95 o 
  -5  -2   9     2390.79     2411.43     32.49 o 
  -4  -2   9        7.12        8.30      3.97 o 
  -3  -2   9      317.91      338.40     11.42 o 
  -2  -2   9      650.13      596.42     12.63 o 
  -1  -2   9     2344.83     2184.27     28.03 o 
   0  -2   9     1484.96     1360.80     26.39 o 
   1  -2   9      169.32      193.54      7.12 o 
   2  -2   9      160.41      161.62      7.12 o 
   3  -2   9      209.49      223.59      8.56 o 
   4  -2   9      416.44      413.34     10.65 o 
   5  -2   9      654.54      653.87     16.02 o 
   6  -2   9      215.91      207.56     10.21 o 
   7  -2   9      241.73      250.54     12.40 o 
   8  -2   9       13.45       12.57      8.78 o 
   9  -2   9        5.39        1.80      8.55 o 
  10  -2   9        2.71       19.85     10.99 o 
 -10  -1   9       19.60       17.49      8.40 o 
  -9  -1   9       27.31       29.35      8.46 o 
  -8  -1   9      118.90      129.66      9.25 o 
  -7  -1   9      217.06      221.80     18.52 o 
  -6  -1   9      164.56      178.65      8.98 o 
  -5  -1   9      493.89      518.70     13.50 o 
  -4  -1   9      294.77      288.37     10.35 o 
  -3  -1   9      596.56      583.44     13.11 o 
  -2  -1   9     3914.02     3924.14     73.12 o 
  -1  -1   9        5.74       17.48      3.60 o 
   0  -1   9      538.79      655.36     12.70 o 
   1  -1   9     1963.10     1941.57     25.82 o 
   2  -1   9      212.51      239.28     11.78 o 
   3  -1   9      657.21      701.71     12.91 o 
   4  -1   9        7.10        3.95      3.73 o 
   5  -1   9      199.26      214.76     17.93 o 
   6  -1   9      413.46      433.99     16.65 o 
   7  -1   9       65.67       61.53      7.56 o 
   8  -1   9        7.33        6.94      5.74 o 
   9  -1   9        0.90        7.84      7.61 o 
  10  -1   9       48.47       42.18     10.63 o 
 -10   0   9        0.04       12.09      7.95 o 
  -9   0   9       98.74       90.84     31.66 o 
  -8   0   9      183.23      194.27     11.47 o 
  -7   0   9       36.26       37.28      7.47 o 
  -6   0   9       31.56       20.72      6.25 o 
  -5   0   9      130.47      132.13      6.84 o 
  -4   0   9      323.66      276.68      8.07 o 
  -3   0   9     1391.42     1379.54     17.98 o 
  -2   0   9       76.15       50.44      3.74 o 
  -1   0   9     1865.62     1788.40     20.35 o 
   0   0   9       24.32       27.86      3.04 o 
   1   0   9       25.55       36.74      3.38 o 
   2   0   9       41.38       46.27      3.75 o 
   3   0   9      420.00      422.46      8.52 o 
   4   0   9      779.62      771.98     11.24 o 
   5   0   9     1586.68     1529.24     19.66 o 
   6   0   9      291.24      297.00     11.87 o 
   7   0   9      387.39      386.40     14.34 o 
   8   0   9       14.73        9.87      5.70 o 
   9   0   9        6.30        2.28      6.88 o 
  10   0   9        0.51        1.71     14.67 o 
 -10   1   9        5.21       15.63      8.28 o 
  -9   1   9      493.40      511.23     25.51 o 
  -8   1   9      477.91      490.31     19.48 o 
  -7   1   9      216.91      217.35     15.85 o 
  -6   1   9        8.75       11.08      4.59 o 
  -5   1   9      342.19      338.29     12.70 o 
  -4   1   9        3.95        2.28      2.78 o 
  -3   1   9      439.28      470.09     10.38 o 
  -2   1   9     5845.68     5915.91     52.15 o 
  -1   1   9      463.04      421.62      9.51 o 
   0   1   9        1.42        4.83      1.78 o 
   1   1   9       32.64       38.07      4.24 o 
   2   1   9      195.56      219.46      6.73 o 
   3   1   9      257.72      285.65      8.35 o 
   4   1   9     1164.54     1138.17     17.87 o 
   5   1   9     4210.17     4207.22     60.75 o 
   6   1   9      305.31      324.51     11.62 o 
   7   1   9       34.33       30.69      7.50 o 
   8   1   9        3.17       -1.88      6.54 o 
   9   1   9       11.57        0.91      7.99 o 
  10   1   9       61.15       56.81     10.70 o 
 -10   2   9       30.98       38.49     13.02 o 
  -9   2   9      187.38      171.60     18.46 o 
  -7   2   9       62.95       77.34      9.07 o 
  -6   2   9      150.52      160.63     15.29 o 
  -5   2   9      284.25      263.85     10.06 o 
  -4   2   9       71.56       49.97      5.20 o 
  -3   2   9     3374.63     3449.38     61.15 o 
  -2   2   9       13.11       16.12      3.97 o 
  -1   2   9      318.50      340.44      8.01 o 
   0   2   9     3259.30     3280.21     35.60 o 
   1   2   9      360.95      345.43      7.44 o 
   2   2   9      554.42      543.67     12.32 o 
   3   2   9      363.84      301.85     11.89 o 
   4   2   9      148.52      123.57      6.70 o 
   5   2   9     1071.83     1088.07     19.79 o 
   6   2   9      106.25      116.64      7.76 o 
   7   2   9       28.19       24.17      5.45 o 
   8   2   9       76.96       66.80      9.89 o 
   9   2   9       86.82       52.15     14.86 o 
  10   2   9       14.89       33.76     14.74 o 
  -9   3   9       27.31       34.66     11.74 o 
  -8   3   9       63.17       85.31     13.09 o 
  -7   3   9       71.51       73.41      8.86 o 
  -6   3   9      241.17      219.97     20.86 o 
  -5   3   9      308.37      302.73     12.64 o 
  -4   3   9      490.97      572.79     16.02 o 
  -3   3   9     1343.74     1263.53     23.76 o 
  -2   3   9      630.96      567.42     18.76 o 
  -1   3   9       33.89       37.99      4.88 o 
   0   3   9      450.64      462.04     11.46 o 
   1   3   9        1.89       -2.12      2.54 o 
   2   3   9      711.80      699.95     11.46 o 
   3   3   9      835.97      842.91     19.49 o 
   4   3   9        6.47       14.28      4.65 o 
   5   3   9        9.69        7.46      4.81 o 
   6   3   9       82.89       85.65      8.50 o 
   7   3   9       13.42       16.38      6.46 o 
   8   3   9      312.09      317.89     13.44 o 
   9   3   9      160.48      145.41     17.18 o 
  10   3   9       78.94       69.55     15.34 o 
  -9   4   9       34.07       30.69     10.43 o 
  -8   4   9       88.74       94.50     10.03 o 
  -7   4   9       84.18       99.89     12.40 o 
  -6   4   9       56.27       57.68     16.66 o 
  -5   4   9      141.45      123.84     12.40 o 
  -4   4   9      358.37      336.67     11.64 o 
  -3   4   9     3916.48     3977.02     52.51 o 
  -2   4   9     1368.76     1293.96     22.67 o 
  -1   4   9        2.10        3.07      2.20 o 
   0   4   9     1180.45     1180.69     30.39 o 
   1   4   9      993.95     1023.12     19.43 o 
   2   4   9      891.66      976.55     16.91 o 
   3   4   9      747.09      730.13     14.26 o 
   4   4   9      647.09      626.81     14.58 o 
   5   4   9       30.57       36.24      5.58 o 
   6   4   9        6.29        9.33      5.04 o 
   7   4   9      195.01      181.11      9.63 o 
   8   4   9      245.90      259.18     12.11 o 
   9   4   9      185.61      186.36     11.56 o 
  10   4   9      215.24      205.14     18.98 o 
  -8   5   9       56.15       60.83      7.93 o 
  -7   5   9        5.69        6.35      8.22 o 
  -6   5   9       20.80       12.58      8.20 o 
  -5   5   9      139.68      110.18     13.62 o 
  -4   5   9      184.77      215.19     15.76 o 
  -3   5   9      549.64      615.52     24.31 o 
  -2   5   9     3640.40     3663.74     73.04 o 
  -1   5   9        6.09        8.40      5.18 o 
   0   5   9       72.88       78.86      8.03 o 
   1   5   9       41.08       47.99      4.86 o 
   2   5   9     1186.12     1238.24     31.51 o 
   3   5   9     2521.31     2503.27     52.93 o 
   4   5   9      161.31      200.00     13.54 o 
   5   5   9       39.42       21.87      7.39 o 
   6   5   9       96.25      112.66     12.83 o 
   7   5   9       39.55       35.82      5.20 o 
   8   5   9      344.90      336.06     14.51 o 
   9   5   9       86.17       99.91      8.61 o 
  10   5   9       56.98       56.58     11.24 o 
  -8   6   9       77.89       55.94     16.02 o 
  -7   6   9        0.51        6.00      9.38 o 
  -6   6   9       67.43       62.28     13.13 o 
  -5   6   9      104.49      160.64     16.17 o 
  -4   6   9        1.87        3.19      6.57 o 
  -3   6   9       27.64       46.44      8.82 o 
  -2   6   9      159.53      202.96     13.92 o 
  -1   6   9        1.45        9.45      5.25 o 
   0   6   9       11.51       20.22      5.59 o 
   1   6   9      413.48      408.62     15.87 o 
   2   6   9     1748.24     1829.00     40.40 o 
   3   6   9      388.90      470.93     18.68 o 
   4   6   9     1283.93     1224.89     34.03 o 
   5   6   9        3.99        6.60      5.89 o 
   6   6   9       34.78       22.70      7.95 o 
   7   6   9      128.04      149.48     12.72 o 
   8   6   9       45.38       48.07      9.72 o 
   9   6   9        5.06        5.80      7.97 o 
  10   6   9       29.87       36.02     16.39 o 
  -7   7   9        6.04       14.82     10.92 o 
  -6   7   9       28.17       21.38     10.39 o 
  -5   7   9       72.10       78.00     13.24 o 
  -4   7   9      233.71      237.51     17.14 o 
  -3   7   9        8.94       12.23      6.72 o 
  -2   7   9      256.31      229.63     14.78 o 
  -1   7   9        9.26       16.32      6.00 o 
   0   7   9      643.93      637.65     20.71 o 
   1   7   9      322.69      348.15     14.74 o 
   2   7   9       16.42       21.57      5.70 o 
   3   7   9     1443.84     1519.42     37.07 o 
   4   7   9      311.93      333.93     16.99 o 
   5   7   9       10.19        5.66      6.12 o 
   6   7   9      288.50      294.38     15.60 o 
   7   7   9        0.65        1.37      6.25 o 
   8   7   9       29.50       17.08      8.11 o 
   9   7   9        1.08        9.02      9.12 o 
  -6   8   9       42.51       26.04     11.59 o 
  -5   8   9       31.97       17.78      9.19 o 
  -4   8   9      465.67      388.40     21.95 o 
  -3   8   9      264.68      268.95     17.52 o 
  -2   8   9       33.02       19.62      7.95 o 
  -1   8   9        7.36        5.18      5.48 o 
   0   8   9        0.98        3.30      4.69 o 
   1   8   9      103.61       85.95      8.25 o 
   2   8   9       41.03       25.29      6.04 o 
   3   8   9       25.10       39.69      7.43 o 
   4   8   9      120.06       92.36     10.13 o 
   5   8   9        0.03       -2.56      5.20 o 
   6   8   9        0.82        1.49      7.22 o 
   7   8   9        7.51        6.68     10.50 o 
   8   8   9       62.04       56.16     10.77 o 
   9   8   9        1.77        4.77      8.06 o 
  -5   9   9       68.98       54.10     12.38 o 
  -4   9   9        8.43       16.21      9.04 o 
  -3   9   9       35.40       32.19      9.49 o 
  -2   9   9        0.03        4.80      6.72 o 
  -1   9   9       45.16       48.81      8.48 o 
   0   9   9      121.87      123.95     10.05 o 
   1   9   9       13.12       16.73      5.81 o 
   2   9   9        5.77        5.89      5.06 o 
   3   9   9       67.18       66.70      8.48 o 
   4   9   9        2.30        5.17      5.18 o 
   5   9   9        5.65       -0.06      5.56 o 
   6   9   9        0.80       -4.39      5.56 o 
   7   9   9       48.46       58.12     10.24 o 
   8   9   9      100.21      109.34     13.34 o 
  -4  10   9       16.51       -2.55      7.47 o 
  -3  10   9       16.79        7.69      7.80 o 
  -2  10   9        2.75       -8.55      5.70 o 
  -1  10   9      225.93      193.99     13.96 o 
   0  10   9      318.50      337.08     15.91 o 
   1  10   9       43.92       45.23      6.40 o 
   2  10   9        2.42       -2.44      5.06 o 
   3  10   9       20.70       34.51      6.64 o 
   4  10   9        0.08       -1.61      5.50 o 
   5  10   9       35.52       40.20      8.32 o 
   6  10   9       75.97       67.31     10.46 o 
   7  10   9       33.55       35.95      9.43 o 
  -2  11   9        3.71        1.99      7.05 o 
  -1  11   9      137.63      110.71     11.67 o 
   0  11   9       59.93       59.27      8.97 o 
   1  11   9       57.44       44.87      7.88 o 
   2  11   9       21.06       26.06      6.61 o 
   3  11   9       37.77       33.73      7.27 o 
   4  11   9        0.08       -1.86      6.20 o 
   5  11   9        9.98        4.61      7.45 o 
  -5 -10  10       99.36       87.82     14.29 o 
  -4 -10  10       11.48       12.49      9.94 o 
  -3 -10  10        0.31        1.43      8.37 o 
  -2 -10  10       53.43       23.07     10.05 o 
  -1 -10  10       65.27       57.44     11.40 o 
   0 -10  10      104.93       99.12     13.21 o 
   1 -10  10        0.81       -0.98      8.89 o 
   2 -10  10       13.42       24.20     11.03 o 
  -7  -9  10       41.31       40.74     13.09 o 
  -6  -9  10      153.63      175.87     17.44 o 
  -5  -9  10       21.01       11.52      9.30 o 
  -4  -9  10        0.60       13.43      9.08 o 
  -3  -9  10       11.61       18.42      9.27 o 
  -2  -9  10       86.94       94.43     12.04 o 
  -1  -9  10      424.11      401.08     20.52 o 
   0  -9  10       32.59       36.88     10.28 o 
   1  -9  10      133.79      137.61     14.52 o 
   2  -9  10        0.88       -2.81      8.10 o 
   3  -9  10        7.22        0.04      9.19 o 
   4  -9  10      133.37      132.28     17.07 o 
  -8  -8  10      120.95      119.49     17.89 o 
  -7  -8  10       13.43       -2.10      9.23 o 
  -6  -8  10        2.77       -4.69      7.95 o 
  -5  -8  10       50.99       30.99     10.13 o 
  -4  -8  10       37.05       35.26     10.02 o 
  -3  -8  10      214.72      213.54     16.09 o 
  -2  -8  10      865.84      819.90     28.40 o 
  -1  -8  10     1035.24      948.85     30.58 o 
   0  -8  10      337.45      326.50     18.76 o 
   1  -8  10        9.22        0.94      7.43 o 
   2  -8  10       33.89       24.99      9.42 o 
   3  -8  10       20.45       16.28      9.49 o 
   4  -8  10      238.45      229.78     19.73 o 
   5  -8  10      161.90      190.65     20.11 o 
  -8  -7  10       25.49       29.15     12.19 o 
  -7  -7  10       22.45       24.46     10.65 o 
  -6  -7  10        9.61        6.45      8.85 o 
  -5  -7  10       93.73      100.20     13.36 o 
  -4  -7  10       54.55       59.61     11.25 o 
  -3  -7  10      154.19      137.67     18.53 o 
  -2  -7  10      814.34      825.98     23.30 o 
  -1  -7  10      490.21      476.53     30.46 o 
   0  -7  10       17.27       19.71      6.49 o 
   1  -7  10        8.32        4.56      5.43 o 
   2  -7  10       59.60       62.45     13.88 o 
   3  -7  10       33.94       46.41     10.65 o 
   4  -7  10        6.82       14.52      9.68 o 
   5  -7  10      104.30       97.20     15.94 o 
   6  -7  10       23.81       20.82     12.53 o 
  -9  -6  10      133.71      105.91     17.63 o 
  -8  -6  10      104.63       97.92     15.91 o 
  -7  -6  10        4.49       13.51     10.05 o 
  -6  -6  10       10.25       18.31      9.38 o 
  -5  -6  10        0.20        5.59      7.84 o 
  -4  -6  10     1149.95     1113.95     34.85 o 
  -3  -6  10        7.66       -1.71      9.32 o 
  -2  -6  10      777.20      676.70     20.34 o 
  -1  -6  10      201.25      177.37     11.28 o 
   0  -6  10     1329.28     1322.56     29.87 o 
   1  -6  10        2.36        8.89      5.21 o 
   2  -6  10      755.55      709.47     22.19 o 
   3  -6  10      245.61      214.05     13.64 o 
   4  -6  10        6.14       -3.45      7.99 o 
   5  -6  10      572.02      644.41     30.43 o 
   6  -6  10       78.77       68.69     15.16 o 
   7  -6  10       19.79       19.81     12.94 o 
  -9  -5  10      148.50      151.35      9.60 o 
  -8  -5  10      266.31      281.86     22.28 o 
  -7  -5  10       73.18       75.14     13.81 o 
  -6  -5  10       10.04        4.54      8.48 o 
  -5  -5  10      698.14      646.66     27.09 o 
  -4  -5  10        2.26       -2.36      6.87 o 
  -3  -5  10      220.86      237.70     12.84 o 
  -2  -5  10       15.89       10.28      8.25 o 
  -1  -5  10      389.78      381.31     14.91 o 
   0  -5  10       60.71       79.48      8.17 o 
   1  -5  10       44.04       42.15      6.90 o 
   2  -5  10      266.53      232.96     13.00 o 
   3  -5  10      340.44      324.87     19.30 o 
   4  -5  10      114.31      106.33     10.89 o 
   5  -5  10       90.42       93.53     14.52 o 
   6  -5  10      281.14      270.38     22.21 o 
   7  -5  10        7.82       -3.04     10.09 o 
   8  -5  10       25.93       47.16     15.87 o 
 -10  -4  10        3.45       -5.48      9.27 o 
  -9  -4  10      275.75      256.48     14.21 o 
  -8  -4  10      298.89      323.31     14.74 o 
  -7  -4  10        7.89        4.79      5.69 o 
  -6  -4  10       26.48       19.77      7.71 o 
  -5  -4  10      491.70      487.14     13.98 o 
  -4  -4  10      571.27      555.16     13.71 o 
  -3  -4  10      817.08      809.95     15.70 o 
  -2  -4  10        7.94        8.20      4.99 o 
  -1  -4  10      120.89      129.56     16.77 o 
   0  -4  10        9.05        3.54      4.53 o 
   1  -4  10      549.02      536.13     17.24 o 
   2  -4  10      598.22      548.96     11.33 o 
   3  -4  10      589.03      581.82     12.79 o 
   4  -4  10      456.82      468.60     13.41 o 
   5  -4  10      268.85      268.74     10.30 o 
   6  -4  10       12.70       12.97      5.57 o 
   7  -4  10       67.65       61.23      8.07 o 
   8  -4  10       10.56        2.42      6.06 o 
   9  -4  10       59.83       70.27     11.82 o 
 -10  -3  10       20.18       26.82     11.59 o 
  -9  -3  10       48.07       55.82     12.38 o 
  -8  -3  10        0.45        1.39      6.15 o 
  -7  -3  10       33.69       31.44      9.12 o 
  -6  -3  10      516.08      520.40     32.17 o 
  -5  -3  10      892.80      863.64     19.62 o 
  -4  -3  10      220.21      197.06      9.75 o 
  -3  -3  10      105.84      137.98     11.59 o 
  -2  -3  10     1403.60     1494.34     22.28 o 
  -1  -3  10     1293.05     1210.44     23.96 o 
   0  -3  10       43.15       43.41      4.77 o 
   1  -3  10     1421.73     1447.75     28.03 o 
   2  -3  10     1717.80     1664.87     24.57 o 
   3  -3  10      499.36      497.59     12.84 o 
   4  -3  10      346.48      314.79     10.72 o 
   5  -3  10       19.57       21.65      4.95 o 
   6  -3  10        3.40       -0.99      4.18 o 
   7  -3  10       29.14       40.02      9.53 o 
   8  -3  10      127.10      127.25     14.14 o 
   9  -3  10       13.50       22.02      9.98 o 
 -10  -2  10       36.91       48.17     14.22 o 
  -9  -2  10        3.60        7.20      9.94 o 
  -8  -2  10       57.23       62.05     12.64 o 
  -7  -2  10       33.81       23.99      5.65 o 
  -6  -2  10      338.23      343.65     11.67 o 
  -5  -2  10      632.35      624.22     18.12 o 
  -4  -2  10     1242.50     1201.65     20.33 o 
  -3  -2  10     6885.24     6622.00    114.35 o 
  -2  -2  10      672.94      670.76     14.00 o 
  -1  -2  10      203.00      212.85     11.33 o 
   0  -2  10       77.12       78.94      5.42 o 
   1  -2  10     2573.28     2648.14     33.58 o 
   2  -2  10     4340.79     4217.07     48.53 o 
   3  -2  10       61.81       61.57      4.91 o 
   4  -2  10      314.98      328.29     17.14 o 
   5  -2  10       22.48       12.81      4.61 o 
   6  -2  10        6.45       10.25      4.75 o 
   7  -2  10      231.42      248.87     13.03 o 
   8  -2  10        5.04        7.43      8.44 o 
   9  -2  10      109.86      101.74     14.89 o 
 -10  -1  10       90.46      115.18     32.96 o 
  -9  -1  10      131.28      114.38     11.84 o 
  -8  -1  10        0.42        1.86      7.08 o 
  -7  -1  10       94.15      104.14     13.06 o 
  -6  -1  10       23.80       25.32      5.47 o 
  -5  -1  10      741.62      726.37     16.25 o 
  -4  -1  10     2050.02     2055.38     28.71 o 
  -3  -1  10     1473.91     1551.70     20.16 o 
  -2  -1  10     1130.61     1109.32     18.15 o 
  -1  -1  10       32.10       31.48      4.46 o 
   0  -1  10      239.44      199.57      7.31 o 
   1  -1  10      189.81      170.28      6.14 o 
   2  -1  10     3364.39     3365.60     45.88 o 
   3  -1  10     1637.02     1656.57     21.99 o 
   4  -1  10      141.25      140.84      6.83 o 
   5  -1  10      189.24      165.98      7.93 o 
   6  -1  10       89.23       87.62      6.88 o 
   7  -1  10      456.93      428.99     27.16 o 
   8  -1  10      511.03      448.34     33.97 o 
   9  -1  10       24.69       19.33      8.60 o 
  10  -1  10        2.23       -4.44      7.66 o 
 -10   0  10      107.24      104.38     14.65 o 
  -9   0  10       30.52       13.29      6.98 o 
  -8   0  10      123.50      121.02     17.39 o 
  -7   0  10      165.97      185.88     22.51 o 
  -6   0  10      545.92      530.84     18.06 o 
  -5   0  10     1662.48     1704.90     27.91 o 
  -4   0  10       60.81       58.02      4.78 o 
  -3   0  10      355.79      313.80      9.31 o 
  -2   0  10      478.19      437.72      9.36 o 
  -1   0  10      181.14      162.18      5.86 o 
   0   0  10       33.12       19.46      2.57 o 
   1   0  10     3089.10     3134.77     29.57 o 
   2   0  10      431.80      387.43      8.00 o 
   3   0  10      102.24      108.94      4.94 o 
   4   0  10       17.60       12.49      3.86 o 
   5   0  10      221.75      240.71      8.96 o 
   6   0  10      229.61      212.86     10.48 o 
   7   0  10     1258.77     1186.21     25.23 o 
   8   0  10      478.35      452.80     16.57 o 
   9   0  10        0.76       -2.80      8.95 o 
  10   0  10        0.17        2.98      8.24 o 
 -10   1  10       67.46       79.83     11.89 o 
  -9   1  10       86.74       86.52      9.44 o 
  -8   1  10        0.86       18.44      8.82 o 
  -7   1  10      482.02      503.06     18.82 o 
  -6   1  10      274.95      290.11     15.68 o 
  -5   1  10     1124.03     1160.56     21.46 o 
  -4   1  10      403.41      368.69     11.07 o 
  -3   1  10      170.47      170.78      6.42 o 
  -2   1  10      163.51      166.49      6.08 o 
  -1   1  10      525.79      529.83     10.95 o 
   0   1  10     5439.18     5582.51     45.18 o 
   1   1  10       22.85       10.30      1.93 o 
   2   1  10      952.73      877.75     12.08 o 
   3   1  10      310.88      325.45     10.39 o 
   4   1  10      109.68      103.63      4.77 o 
   5   1  10      310.05      342.92     10.23 o 
   6   1  10      104.47      110.22      6.90 o 
   7   1  10      597.76      603.70     20.54 o 
   8   1  10      173.77      144.54     12.60 o 
   9   1  10        8.26       19.75      8.55 o 
  10   1  10        0.01       -4.88      7.57 o 
  -9   2  10        3.41        0.68      9.27 o 
  -8   2  10      177.05      142.78     16.43 o 
  -7   2  10      204.21      212.71     17.52 o 
  -6   2  10       51.95       67.31      8.36 o 
  -5   2  10       49.31       59.66      9.02 o 
  -4   2  10      113.16      135.92      7.52 o 
  -3   2  10      301.03      299.25     11.65 o 
  -2   2  10      506.08      497.74     14.21 o 
  -1   2  10     5115.09     5377.10     56.06 o 
   0   2  10      222.22      212.79      5.92 o 
   1   2  10      114.41      111.17      4.67 o 
   2   2  10     1792.05     1878.76     24.67 o 
   3   2  10        9.63        4.67      2.30 o 
   4   2  10      506.46      529.06     12.32 o 
   5   2  10      140.56      149.90     10.69 o 
   6   2  10       25.68       25.56      5.55 o 
   7   2  10      224.99      221.06     10.75 o 
   8   2  10      282.27      303.30     16.14 o 
   9   2  10        2.11        1.91     12.12 o 
  10   2  10        0.03       14.82     13.09 o 
  -9   3  10        1.20       -4.28      8.78 o 
  -8   3  10       30.92       33.84     10.84 o 
  -7   3  10       13.95       17.73      6.51 o 
  -6   3  10       72.91       60.46      8.06 o 
  -5   3  10       10.45       -0.12      4.27 o 
  -4   3  10      175.96      200.56     10.35 o 
  -3   3  10        0.23       -1.70      3.70 o 
  -2   3  10      207.44      217.83     17.89 o 
  -1   3  10      191.96      230.21      6.35 o 
   0   3  10     1237.28     1305.85     22.80 o 
   1   3  10     1663.85     1771.96     28.28 o 
   2   3  10      294.66      274.22      6.28 o 
   3   3  10        6.10        3.73      2.45 o 
   4   3  10       60.35       71.27      6.85 o 
   5   3  10        2.26       12.27      5.17 o 
   6   3  10        5.61        7.78      5.70 o 
   7   3  10      101.19      100.07      9.72 o 
   8   3  10      243.93      230.53     15.38 o 
   9   3  10       29.51       33.91     13.17 o 
  10   3  10        7.02       -8.18     11.33 o 
  -9   4  10        2.57       -5.06      8.33 o 
  -8   4  10        0.45       -3.46      5.95 o 
  -7   4  10      172.84      197.24     12.27 o 
  -6   4  10      377.69      384.72     14.89 o 
  -5   4  10        3.00        2.09      4.33 o 
  -4   4  10        1.04       10.16      6.60 o 
  -3   4  10       64.63       74.61      6.12 o 
  -2   4  10      817.60      813.46     16.70 o 
  -1   4  10       59.06       81.68     18.12 o 
   0   4  10      633.97      632.31     12.57 o 
   1   4  10     2322.89     2491.43     33.49 o 
   2   4  10     1398.37     1487.39     19.69 o 
   3   4  10       31.88       42.86      5.61 o 
   4   4  10       34.95       48.60      5.68 o 
   5   4  10      125.89      130.76      8.32 o 
   6   4  10       10.07        8.14      8.46 o 
   7   4  10      482.88      475.36     16.69 o 
   8   4  10       66.13       52.78      7.58 o 
   9   4  10        8.21        0.84      6.08 o 
  10   4  10       16.48        4.95     11.22 o 
  -8   5  10      154.68      154.19     10.76 o 
  -7   5  10      222.60      216.17     17.35 o 
  -6   5  10      151.46      151.39      9.15 o 
  -5   5  10      250.91      265.41     11.97 o 
  -4   5  10       17.79       20.56      8.22 o 
  -3   5  10        1.48       -7.09      4.73 o 
  -2   5  10     1366.08     1408.71     38.75 o 
  -1   5  10      262.45      284.52     15.42 o 
   0   5  10      101.69      104.26      9.53 o 
   1   5  10      144.08      127.37     10.17 o 
   2   5  10      161.41      160.08     11.55 o 
   3   5  10      170.74      154.41     11.89 o 
   4   5  10      228.97      210.80     14.29 o 
   5   5  10      177.95      183.53     14.97 o 
   6   5  10       92.05       93.47      6.33 o 
   7   5  10      223.95      227.13     16.62 o 
   8   5  10       15.18       12.92      6.71 o 
   9   5  10        1.48        7.37      5.49 o 
  10   5  10       32.95       25.85      8.24 o 
  -8   6  10      101.93       95.93     18.76 o 
  -7   6  10      127.65      105.12     17.07 o 
  -6   6  10      123.32      131.19     16.43 o 
  -5   6  10        2.63       -9.74      6.49 o 
  -4   6  10        0.05        1.50      6.42 o 
  -3   6  10       10.47       19.28      7.24 o 
  -2   6  10       49.96       37.25      8.25 o 
  -1   6  10       63.01       88.42      9.94 o 
   0   6  10        9.60        4.31      5.33 o 
   1   6  10        5.05        4.60      3.45 o 
   2   6  10        2.11       -0.71      4.58 o 
   3   6  10       86.22       94.05      9.83 o 
   4   6  10      861.22      789.78     27.50 o 
   5   6  10      257.00      290.90     17.86 o 
   6   6  10      307.96      337.53     20.37 o 
   7   6  10      332.84      336.78     17.66 o 
   8   6  10       17.58       21.72      8.36 o 
   9   6  10       10.98       16.30      8.70 o 
  10   6  10       39.50       54.22     12.07 o 
  -7   7  10       95.78      142.48     19.73 o 
  -6   7  10        6.78       -3.49      8.74 o 
  -5   7  10       80.58      100.65     14.67 o 
  -4   7  10       77.56       63.66     11.59 o 
  -3   7  10       55.64       77.43     11.25 o 
  -2   7  10      116.75      156.59     13.32 o 
  -1   7  10      156.99      159.55     12.42 o 
   0   7  10      721.32      708.07     23.63 o 
   1   7  10      250.80      235.83      9.47 o 
   2   7  10       95.17       89.81      9.30 o 
   3   7  10      654.07      636.64     22.85 o 
   4   7  10      740.92      818.03     27.99 o 
   5   7  10      636.35      661.48     26.49 o 
   6   7  10      215.91      220.29     17.18 o 
   7   7  10       21.64       18.20      7.65 o 
   8   7  10       22.96       22.08      8.83 o 
   9   7  10       13.50       13.42      9.03 o 
  -6   8  10        5.31        9.57      9.53 o 
  -5   8  10        1.21        4.80      8.18 o 
  -4   8  10        4.60       -7.65      7.24 o 
  -3   8  10      846.49      807.11     30.43 o 
  -2   8  10     1541.55     1497.70     41.64 o 
  -1   8  10      296.30      278.37     15.91 o 
   0   8  10       91.25       83.58      9.34 o 
   1   8  10       17.67       19.33     12.19 o 
   2   8  10       88.39      101.07      9.72 o 
   3   8  10      624.71      582.81     21.83 o 
   4   8  10      918.05      981.93     31.29 o 
   5   8  10      314.40      320.08     18.98 o 
   6   8  10      102.65       82.99     10.35 o 
   7   8  10        8.53        9.49      7.30 o 
   8   8  10       22.48       32.46      9.74 o 
   9   8  10       50.19       39.90     10.30 o 
  -5   9  10        2.23       -3.98      8.74 o 
  -4   9  10       46.48       39.84     10.54 o 
  -3   9  10      182.35      154.26     15.01 o 
  -2   9  10      269.30      271.09     17.52 o 
  -1   9  10      153.80      149.31     12.61 o 
   0   9  10        0.17        2.78      5.63 o 
   1   9  10       52.61       46.34      5.46 o 
   2   9  10       28.86       17.59      6.60 o 
   3   9  10       30.14       23.60      7.28 o 
   4   9  10      161.91      209.90     15.16 o 
   5   9  10        5.14       -3.04      5.77 o 
   6   9  10       45.71       48.76      9.40 o 
   7   9  10       11.18       -1.74      6.79 o 
   8   9  10       25.11       31.76      9.84 o 
  -3  10  10       47.30       42.66     10.92 o 
  -2  10  10       29.64       21.80      8.74 o 
  -1  10  10      123.91      105.38     11.74 o 
   0  10  10        4.11       -8.22      5.48 o 
   1  10  10      162.45      166.04     12.42 o 
   2  10  10       64.06       85.09      9.79 o 
   3  10  10        4.07        3.56      6.08 o 
   4  10  10       18.17       21.36      7.12 o 
   5  10  10       54.52       71.44     10.03 o 
   6  10  10        7.27       17.26     20.78 o 
   7  10  10       11.49       10.08      9.40 o 
  -1  11  10       11.13        9.64      7.62 o 
   0  11  10        9.52        2.70      6.60 o 
   1  11  10       75.87      101.14     10.65 o 
   2  11  10       22.70       29.99      7.08 o 
   3  11  10       71.95       87.06      9.73 o 
   4  11  10       11.86       12.48      7.27 o 
   5  11  10       13.00       17.07      8.67 o 
  -4 -10  11        8.56        1.99     10.05 o 
  -3 -10  11      173.97      168.45     16.84 o 
  -2 -10  11       15.10       10.20     10.17 o 
  -1 -10  11        2.73        7.99      9.72 o 
   0 -10  11       26.38       33.69     11.29 o 
   1 -10  11       17.01       10.95     10.02 o 
  -6  -9  11       10.17       11.82     10.69 o 
  -5  -9  11       54.62       83.85     14.11 o 
  -4  -9  11       91.59       94.16     13.66 o 
  -3  -9  11        2.56        3.08      8.78 o 
  -2  -9  11      130.07      118.40     13.88 o 
  -1  -9  11        0.33        5.21      8.29 o 
   0  -9  11       66.46       57.66     11.48 o 
   1  -9  11      254.32      295.66     20.07 o 
   2  -9  11       16.27       20.90     10.05 o 
   3  -9  11       96.24       99.57     15.08 o 
  -7  -8  11        9.06        4.05     10.50 o 
  -6  -8  11      205.41      184.73     17.97 o 
  -5  -8  11       25.42       25.14     10.32 o 
  -4  -8  11        5.20       -0.19      7.28 o 
  -3  -8  11      241.24      248.80     17.89 o 
  -2  -8  11       13.14       10.13      8.52 o 
  -1  -8  11      143.65      138.10     13.99 o 
   0  -8  11       12.37       17.74      8.93 o 
   1  -8  11      335.81      368.52     21.12 o 
   2  -8  11      166.09      201.95     17.41 o 
   3  -8  11      109.26      123.28     15.68 o 
   4  -8  11       22.51       25.29     11.33 o 
   5  -8  11        3.74       -5.81     10.69 o 
  -8  -7  11        7.64       -6.60      9.75 o 
  -7  -7  11        4.29       11.85     10.20 o 
  -6  -7  11        7.48       -6.30      7.88 o 
  -5  -7  11      603.91      707.66     30.01 o 
  -4  -7  11      396.27      367.73     21.53 o 
  -3  -7  11       28.11       19.81      7.45 o 
  -2  -7  11        0.04       -0.01      5.79 o 
  -1  -7  11      354.05      343.39     16.05 o 
   0  -7  11      325.44      282.06     14.85 o 
   1  -7  11      131.54      153.06     12.11 o 
   2  -7  11       28.06       35.41     10.20 o 
   3  -7  11        4.87        0.00      8.03 o 
   4  -7  11       35.84       23.78     11.10 o 
   5  -7  11      301.45      319.15     24.01 o 
   6  -7  11       11.26        7.65     12.01 o 
  -9  -6  11        0.83       14.18     11.33 o 
  -8  -6  11        1.25       -2.48      9.64 o 
  -7  -6  11        4.36        2.66      9.12 o 
  -6  -6  11      479.62      546.00     27.61 o 
  -5  -6  11      785.89      782.28     31.40 o 
  -4  -6  11      127.77      122.34     13.47 o 
  -3  -6  11      247.66      260.39     14.17 o 
  -2  -6  11      243.97      249.06     18.91 o 
  -1  -6  11     1049.38     1004.90     26.32 o 
   0  -6  11       32.40       36.48      7.26 o 
   1  -6  11     1039.04     1032.12     27.29 o 
   2  -6  11      583.07      585.56     20.96 o 
   3  -6  11        0.09        4.22      5.96 o 
   4  -6  11       19.92        3.23      8.82 o 
   5  -6  11        8.46        0.34      9.79 o 
   6  -6  11      247.03      294.54     24.46 o 
   7  -6  11      178.06      162.67     21.53 o 
  -9  -5  11        8.14       -0.64     10.32 o 
  -8  -5  11       41.70       47.72     13.06 o 
  -7  -5  11      458.90      479.86     27.46 o 
  -6  -5  11     1084.13     1044.47     38.04 o 
  -5  -5  11      294.03      265.50     19.02 o 
  -4  -5  11      595.35      610.45     26.04 o 
  -3  -5  11      184.44      197.02     20.43 o 
  -2  -5  11        1.06       -0.16      5.01 o 
  -1  -5  11      639.63      638.27     19.96 o 
   0  -5  11     1577.81     1648.56     55.15 o 
   1  -5  11     1087.87     1069.01     32.30 o 
   2  -5  11        4.48        6.66      8.44 o 
   3  -5  11        0.76       -1.32      5.00 o 
   4  -5  11      109.36      119.88     11.64 o 
   5  -5  11      302.24      320.05     22.28 o 
   6  -5  11      205.46      231.96     21.76 o 
   7  -5  11      197.45      280.95     24.61 o 
   8  -5  11       59.33       66.59     17.52 o 
  -9  -4  11       97.17       90.19     13.13 o 
  -8  -4  11      332.89      367.49     20.31 o 
  -7  -4  11      389.01      393.90     15.27 o 
  -6  -4  11      581.95      568.83     16.63 o 
  -5  -4  11      352.91      359.15     12.61 o 
  -4  -4  11      142.48      138.82      8.01 o 
  -3  -4  11        9.82        7.31      3.09 o 
  -2  -4  11       16.46       14.83      3.40 o 
  -1  -4  11      495.21      495.58     10.34 o 
   0  -4  11      152.15      134.75     10.08 o 
   1  -4  11       37.68       35.94      3.73 o 
   2  -4  11        0.88       -3.37      4.00 o 
   3  -4  11       26.04       26.19      5.43 o 
   4  -4  11      118.21      116.50      7.05 o 
   5  -4  11      575.88      580.94     15.23 o 
   6  -4  11      203.45      223.32     11.93 o 
   7  -4  11        5.80       10.82      6.06 o 
   8  -4  11        2.02        1.26     11.37 o 
 -10  -3  11       40.48        6.94     10.95 o 
  -9  -3  11       34.19       20.56     10.39 o 
  -8  -3  11       25.56       19.07      7.34 o 
  -7  -3  11        7.59       13.46     14.95 o 
  -6  -3  11       11.64       12.53      4.51 o 
  -5  -3  11        0.66       -2.98      3.57 o 
  -4  -3  11       86.97       93.72      9.19 o 
  -3  -3  11      381.83      368.37     25.02 o 
  -2  -3  11      275.69      259.73      9.92 o 
  -1  -3  11      252.42      273.95      9.09 o 
   0  -3  11     1516.57     1537.90     23.12 o 
   1  -3  11     1117.93     1150.33     19.47 o 
   2  -3  11       70.48       63.03      5.51 o 
   3  -3  11        9.23       14.74      5.27 o 
   4  -3  11       97.09       98.36      7.16 o 
   5  -3  11      591.44      564.68     15.55 o 
   6  -3  11      281.72      295.10     12.28 o 
   7  -3  11       30.45       30.53      7.19 o 
   8  -3  11       14.74       22.55      9.00 o 
   9  -3  11        0.11        1.69      8.37 o 
 -10  -2  11        0.75       -1.88     10.62 o 
  -9  -2  11        2.61        7.28     10.02 o 
  -8  -2  11       48.07       66.70     12.94 o 
  -7  -2  11       92.21       89.74      7.64 o 
  -6  -2  11       17.80       17.74     10.65 o 
  -5  -2  11       92.45       81.65     21.01 o 
  -4  -2  11       71.92       64.81     12.11 o 
  -3  -2  11     2059.34     2048.97     28.33 o 
  -2  -2  11      191.78      191.97     12.11 o 
  -1  -2  11     1537.94     1477.31     43.46 o 
   0  -2  11      295.48      292.82      9.28 o 
   1  -2  11     1721.53     1775.44     28.82 o 
   2  -2  11        8.48       10.55      3.47 o 
   3  -2  11      529.00      551.32     12.36 o 
   4  -2  11      200.66      206.54      9.49 o 
   5  -2  11       20.74       26.18      5.41 o 
   6  -2  11      452.52      421.59     21.51 o 
   7  -2  11       53.57       47.01      8.64 o 
   8  -2  11       21.64       11.33      8.78 o 
   9  -2  11       63.66       60.14     12.98 o 
 -10  -1  11       90.86      123.40     13.30 o 
  -9  -1  11      176.30      171.47     13.70 o 
  -8  -1  11       33.10       36.73      7.01 o 
  -7  -1  11        7.97        8.14      6.38 o 
  -6  -1  11      300.32      258.90     17.95 o 
  -5  -1  11       43.98       47.86      5.99 o 
  -4  -1  11      325.25      334.17     19.03 o 
  -3  -1  11      798.01      806.53     16.22 o 
  -2  -1  11     3081.67     3133.65     46.21 o 
  -1  -1  11       63.63       72.84      4.81 o 
   0  -1  11       18.56       16.23      3.15 o 
   1  -1  11       19.39       18.41      3.41 o 
   2  -1  11      436.35      433.07     10.24 o 
   3  -1  11       39.25       44.49      4.63 o 
   4  -1  11      685.44      721.62     16.14 o 
   5  -1  11       35.30       43.65      5.26 o 
   6  -1  11       77.40       73.17      6.59 o 
   7  -1  11        8.23       10.52      8.44 o 
   8  -1  11       11.92       14.10      8.50 o 
   9  -1  11        1.37       -0.38      7.36 o 
  10  -1  11       47.29       41.31     10.22 o 
 -10   0  11        3.51       16.01      9.01 o 
  -9   0  11      262.00      300.18     19.60 o 
  -8   0  11      210.08      235.90     14.82 o 
  -7   0  11        8.92        3.02      9.90 o 
  -6   0  11       32.94       37.54      7.52 o 
  -5   0  11      108.72       96.66     15.98 o 
  -4   0  11      219.48      193.50      7.62 o 
  -3   0  11      397.59      416.73     12.47 o 
  -2   0  11      783.03      778.05     13.24 o 
  -1   0  11      197.19      145.65      5.96 o 
   0   0  11      156.49      130.14      4.94 o 
   1   0  11       91.80       93.03      4.45 o 
   2   0  11        3.75        8.91      2.50 o 
   3   0  11       48.54       54.00      4.38 o 
   4   0  11     1450.56     1461.25     18.98 o 
   5   0  11      759.04      774.80     18.37 o 
   6   0  11       11.10       14.78      6.59 o 
   7   0  11       32.08       22.50      7.65 o 
   8   0  11        0.51       -5.87      4.96 o 
   9   0  11       19.14       25.36      9.01 o 
  10   0  11       35.30       44.81     10.70 o 
 -10   1  11       89.34      120.56     15.68 o 
  -9   1  11       38.00       23.60     16.58 o 
  -8   1  11      273.65      318.98     30.48 o 
  -7   1  11      109.98      110.29     10.68 o 
  -6   1  11       74.22       58.29      8.29 o 
  -5   1  11       71.79       82.49      9.65 o 
  -4   1  11      136.48      122.35      9.00 o 
  -3   1  11      113.50       80.28      5.27 o 
  -2   1  11       84.03       69.61      4.68 o 
  -1   1  11     1863.26     1787.21     21.77 o 
   0   1  11       84.98       92.78      3.74 o 
   1   1  11       73.74       73.46      3.45 o 
   2   1  11      557.65      556.73      9.80 o 
   3   1  11       60.85       49.51      3.89 o 
   4   1  11     1772.25     1812.88     21.38 o 
   5   1  11      446.48      475.89     14.37 o 
   6   1  11      670.84      696.91     19.19 o 
   7   1  11        1.36        3.26      8.36 o 
   8   1  11      414.33      455.58     16.82 o 
   9   1  11       12.61       11.81      7.98 o 
  10   1  11       14.91        6.62     20.73 o 
  -9   2  11      148.70      136.44     17.63 o 
  -8   2  11      163.03      170.36     18.05 o 
  -7   2  11       65.67       48.92     11.55 o 
  -6   2  11       37.39       35.08      5.90 o 
  -5   2  11        0.44       -2.13      3.98 o 
  -4   2  11     1189.97     1270.40     22.21 o 
  -3   2  11      321.52      360.94     14.02 o 
  -2   2  11      504.01      475.15     11.78 o 
  -1   2  11     3320.65     3421.99     34.09 o 
   0   2  11       13.76       10.89      3.23 o 
   1   2  11     2277.05     2441.10     29.85 o 
   2   2  11      723.27      691.79     14.28 o 
   3   2  11       17.07       16.47      2.96 o 
   4   2  11     1332.41     1317.76     17.27 o 
   5   2  11      578.83      647.37     13.78 o 
   6   2  11      332.22      309.42     11.96 o 
   7   2  11      343.69      349.31     16.70 o 
   8   2  11      101.13      122.32     18.40 o 
   9   2  11      145.55      149.99     19.73 o 
  10   2  11       36.58        8.63     13.51 o 
  -9   3  11      192.94      170.28     18.31 o 
  -8   3  11       11.10        4.35      8.48 o 
  -7   3  11       19.19       27.22      9.72 o 
  -6   3  11        0.08        0.84      5.22 o 
  -5   3  11        7.56        6.31      5.17 o 
  -4   3  11      594.10      662.48     18.54 o 
  -3   3  11     3536.34     3777.43     54.15 o 
  -2   3  11      339.90      393.21     12.81 o 
  -1   3  11       29.62       36.72      5.14 o 
   0   3  11      526.31      570.87     15.78 o 
   1   3  11     1899.17     1904.80     38.79 o 
   2   3  11     1559.84     1594.17     21.20 o 
   3   3  11     1309.56     1234.50     16.98 o 
   4   3  11        6.46        3.22      4.86 o 
   5   3  11      100.16       93.41     20.91 o 
   6   3  11       64.21       44.88      7.79 o 
   7   3  11        1.53        8.59      6.16 o 
   8   3  11      179.13      174.69     11.06 o 
   9   3  11        8.07       24.09     11.78 o 
  10   3  11       94.55       88.01     17.14 o 
  -9   4  11       68.56       88.09     13.66 o 
  -8   4  11       12.84        9.98      8.67 o 
  -7   4  11        1.77       -2.22      6.57 o 
  -6   4  11       42.45       32.97      6.73 o 
  -5   4  11      412.09      408.41     14.73 o 
  -4   4  11      394.17      407.02     13.79 o 
  -3   4  11      487.25      479.48     13.98 o 
  -2   4  11      152.19      151.83     13.32 o 
  -1   4  11      169.25      160.37      7.52 o 
   0   4  11      193.47      194.71      7.63 o 
   1   4  11      688.58      732.47     15.21 o 
   2   4  11     3873.25     4027.17     45.42 o 
   3   4  11      475.48      517.41     13.74 o 
   4   4  11        3.07        0.12      4.06 o 
   5   4  11       34.72       46.14      6.48 o 
   6   4  11       70.81       54.79      7.40 o 
   7   4  11        4.01       -1.74      5.49 o 
   8   4  11       11.23       15.10      6.32 o 
   9   4  11      224.44      228.25     18.72 o 
  10   4  11       32.56       20.97     12.16 o 
  -8   5  11        6.56        6.83      6.20 o 
  -7   5  11        4.30        3.83      5.26 o 
  -6   5  11      111.77      150.96      9.52 o 
  -5   5  11     1074.82     1090.75     21.98 o 
  -4   5  11      252.77      204.13     20.80 o 
  -3   5  11      634.32      619.05     25.96 o 
  -2   5  11        1.17        0.71      6.00 o 
  -1   5  11        6.95       17.14      6.42 o 
   0   5  11      163.60      156.63     12.19 o 
   1   5  11      519.98      522.29     20.71 o 
   2   5  11      450.75      476.11     14.30 o 
   3   5  11      537.65      523.72     21.83 o 
   4   5  11       25.81       31.63      8.07 o 
   5   5  11       19.99        1.35      6.27 o 
   6   5  11      123.71      127.57     21.61 o 
   7   5  11      102.69      124.16      8.91 o 
   8   5  11      124.42      125.03      8.72 o 
   9   5  11       13.48       21.01      6.56 o 
  10   5  11       47.90       41.45     10.69 o 
  -7   6  11       31.96       30.54     13.32 o 
  -6   6  11      117.52      125.23     17.03 o 
  -5   6  11       83.88       74.73     13.36 o 
  -4   6  11      712.71      736.77     30.54 o 
  -3   6  11      163.49      171.00     14.89 o 
  -2   6  11       10.94       -0.34      5.89 o 
  -1   6  11      115.66      143.84     12.53 o 
   0   6  11       25.21       22.17      6.64 o 
   1   6  11       73.29       73.27      9.19 o 
   2   6  11       80.79       73.42      9.53 o 
   3   6  11      726.70      752.83     26.60 o 
   4   6  11       14.59       -7.60      5.06 o 
   5   6  11       78.35       79.01     11.14 o 
   6   6  11      117.64      118.59     14.22 o 
   7   6  11      549.57      546.23     27.87 o 
   8   6  11       37.13       44.76     10.22 o 
   9   6  11       21.92       29.68      9.64 o 
  -7   7  11       96.92       86.21     17.26 o 
  -6   7  11        4.14        1.58      9.19 o 
  -5   7  11        5.28       -0.49      8.14 o 
  -4   7  11       39.26       36.35     10.20 o 
  -3   7  11      283.42      291.76     18.91 o 
  -2   7  11       49.40       28.74      8.48 o 
  -1   7  11        2.74        2.51      5.81 o 
   0   7  11       21.47        8.52      6.00 o 
   1   7  11       17.21       17.52      6.57 o 
   2   7  11      243.12      218.98     14.11 o 
   3   7  11      665.49      687.59     25.40 o 
   4   7  11       10.26       15.01      6.94 o 
   5   7  11        7.51        4.80      6.72 o 
   6   7  11       57.30       53.01     11.40 o 
   7   7  11      520.11      519.85     48.41 o 
   8   7  11      212.15      243.99     17.54 o 
   9   7  11        0.75        1.31      8.32 o 
  -6   8  11       61.67       49.41     13.43 o 
  -5   8  11       11.39       20.86      9.68 o 
  -4   8  11       11.71        4.54      8.40 o 
  -3   8  11       52.77       58.26     11.25 o 
  -2   8  11        3.76        1.16      7.05 o 
  -1   8  11      493.98      485.15     21.87 o 
   0   8  11      278.14      286.17     16.09 o 
   1   8  11       31.81       31.14      7.58 o 
   2   8  11      143.33      145.64     12.04 o 
   3   8  11       28.42       27.80      7.80 o 
   4   8  11       62.57       51.51      9.68 o 
   5   8  11       45.57       29.41      9.19 o 
   6   8  11       42.53       41.15     10.24 o 
   7   8  11      174.02      202.17     15.69 o 
   8   8  11       38.14       31.59      9.98 o 
  -5   9  11        5.91       -2.25      8.67 o 
  -4   9  11       28.86       19.28      9.19 o 
  -3   9  11        0.18       -1.31      7.20 o 
  -2   9  11      108.91       86.92     12.04 o 
  -1   9  11      218.02      232.78     16.17 o 
   0   9  11      114.66      129.28     12.01 o 
   1   9  11      204.50      233.80     14.97 o 
   2   9  11       46.26       55.45      9.00 o 
   3   9  11       28.66       27.50      8.14 o 
   4   9  11        4.82       -4.01      5.93 o 
   5   9  11       44.53       64.11     11.44 o 
   6   9  11       17.61       24.84      8.17 o 
   7   9  11        6.34        1.09      7.22 o 
   8   9  11       25.09       30.59      9.91 o 
  -3  10  11        2.64        9.23      8.55 o 
  -2  10  11       28.41       36.92      9.79 o 
  -1  10  11      111.33      110.90     12.42 o 
   0  10  11      145.56      160.00     13.47 o 
   1  10  11      163.29      175.35     13.39 o 
   2  10  11      106.46      100.19      7.88 o 
   3  10  11       63.96       57.40     10.05 o 
   4  10  11       36.12       39.13      9.45 o 
   5  10  11        0.91        4.22      6.83 o 
   6  10  11       40.62       51.76     10.52 o 
  -1  11  11       29.03       33.05      9.94 o 
   0  11  11      154.21      162.33     13.96 o 
   1  11  11       11.16        9.49      7.73 o 
   2  11  11       11.98       11.03      6.94 o 
   3  11  11        9.08       11.14      6.88 o 
   4  11  11       35.03       34.62      8.35 o 
  -3 -10  12        4.55        0.64      9.49 o 
  -2 -10  12       23.56        3.53      9.83 o 
  -1 -10  12       78.31      107.48     14.97 o 
   0 -10  12        1.96        0.38      9.30 o 
  -5  -9  12       11.61        6.45     10.88 o 
  -4  -9  12        8.36        9.42      9.98 o 
  -3  -9  12      108.66      106.21     14.37 o 
  -2  -9  12      265.30      277.24     20.07 o 
  -1  -9  12       40.14       33.46     10.99 o 
   0  -9  12       26.10       45.06     11.48 o 
   1  -9  12        0.29        0.98      8.59 o 
   2  -9  12        0.17       -5.78      9.45 o 
   3  -9  12       12.09       20.67     11.14 o 
  -7  -8  12        5.01       13.28     11.22 o 
  -6  -8  12        3.44       -0.19      9.79 o 
  -5  -8  12        0.85      -11.70      7.80 o 
  -4  -8  12       26.31       27.42     10.62 o 
  -3  -8  12        4.85        0.75      8.33 o 
  -2  -8  12      682.30      602.13     26.56 o 
  -1  -8  12      656.53      671.00     28.25 o 
   0  -8  12      377.78      331.08     20.63 o 
   1  -8  12       17.30       24.87     10.43 o 
   2  -8  12        0.99       -3.26      8.40 o 
   3  -8  12       45.00       42.69     12.83 o 
   4  -8  12      107.94      105.61     16.81 o 
  -8  -7  12       43.16       31.55     13.17 o 
  -7  -7  12       23.16       26.64     11.67 o 
  -6  -7  12       13.47        7.99      9.75 o 
  -5  -7  12       83.61       46.71     11.93 o 
  -4  -7  12       20.62       17.56      9.12 o 
  -3  -7  12      138.00      151.75     15.38 o 
  -2  -7  12      464.28      444.30     22.40 o 
  -1  -7  12      408.74      416.39     21.53 o 
   0  -7  12       36.29       39.50     10.02 o 
   1  -7  12       68.72       62.16     11.74 o 
   2  -7  12      268.46      305.60     20.30 o 
   3  -7  12       21.30       14.03      9.87 o 
   4  -7  12      133.90      148.90     17.74 o 
   5  -7  12        1.26        6.64     11.52 o 
   6  -7  12       25.14       28.96     14.18 o 
  -8  -6  12       78.69       80.43     16.09 o 
  -7  -6  12       55.26       68.20     14.44 o 
  -6  -6  12       10.74       18.23     10.13 o 
  -5  -6  12      140.90      105.72     14.71 o 
  -4  -6  12      136.05      163.42     15.98 o 
  -3  -6  12       25.17       31.55      7.53 o 
  -2  -6  12      335.09      347.06     16.03 o 
  -1  -6  12       66.98       80.21      9.32 o 
   0  -6  12      130.26      142.02     11.31 o 
   1  -6  12       59.16       62.63      8.80 o 
   2  -6  12       35.07       35.59      8.10 o 
   3  -6  12      188.57      183.49     17.26 o 
   4  -6  12      208.68      172.16     17.97 o 
   5  -6  12       11.56       22.88     11.10 o 
   6  -6  12        1.79       -7.43     10.24 o 
   7  -6  12        1.69       23.52     13.81 o 
  -9  -5  12       73.26       60.63     15.46 o 
  -8  -5  12        0.69       -9.79      8.74 o 
  -7  -5  12       28.79       34.44     12.68 o 
  -6  -5  12        0.12        6.87      9.19 o 
  -5  -5  12      465.64      444.71     24.09 o 
  -4  -5  12      867.11      889.76     33.13 o 
  -3  -5  12        7.03        3.11      5.75 o 
  -2  -5  12      193.70      196.00     12.61 o 
  -1  -5  12      385.53      365.83     16.00 o 
   0  -5  12       53.25       61.68      8.44 o 
   1  -5  12      572.79      539.61     20.35 o 
   2  -5  12      110.96      101.84     10.32 o 
   3  -5  12      150.26      157.92     18.65 o 
   4  -5  12      236.89      222.54     15.07 o 
   5  -5  12       33.32       39.47     12.01 o 
   6  -5  12       19.02       24.91     12.08 o 
   7  -5  12       36.65       18.20     12.68 o 
  -9  -4  12        6.19       15.46     10.17 o 
  -8  -4  12        4.02        9.58      6.71 o 
  -7  -4  12       17.76       22.52      6.80 o 
  -6  -4  12      276.64      274.81     12.54 o 
  -5  -4  12     1223.48     1243.81     25.13 o 
  -4  -4  12      317.42      315.82     15.12 o 
  -3  -4  12       60.49       71.58      6.28 o 
  -2  -4  12      313.49      344.44     11.47 o 
  -1  -4  12        2.90        8.25      3.38 o 
   0  -4  12       17.10       26.00      5.36 o 
   1  -4  12     1949.78     1947.13     27.07 o 
   2  -4  12      838.14      784.26     15.70 o 
   3  -4  12      181.64      153.98     10.61 o 
   4  -4  12      129.42      124.17      7.60 o 
   5  -4  12      111.84      129.72      8.39 o 
   6  -4  12       55.32       52.31      7.54 o 
   7  -4  12       32.73       41.82      7.80 o 
   8  -4  12       40.98       23.52      9.42 o 
  -9  -3  12      123.62      140.98     16.24 o 
  -8  -3  12        0.66       -4.88      8.78 o 
  -7  -3  12       59.82       50.55      9.45 o 
  -6  -3  12       92.16      101.09      7.16 o 
  -5  -3  12       15.47       20.09      5.96 o 
  -4  -3  12      866.63      889.42     21.21 o 
  -3  -3  12      696.49      674.93     35.13 o 
  -2  -3  12      391.54      402.62     11.61 o 
  -1  -3  12        0.28        6.92      3.69 o 
   0  -3  12     1353.54     1323.68     21.87 o 
   1  -3  12      897.35      907.68     21.97 o 
   2  -3  12     1055.51     1049.37     19.61 o 
   3  -3  12      566.15      559.39     14.38 o 
   4  -3  12       66.22       80.15      9.46 o 
   5  -3  12      381.05      343.14     12.79 o 
   6  -3  12       65.00       66.79      9.28 o 
   7  -3  12        1.37        7.48      6.17 o 
   8  -3  12        2.67        7.62      8.44 o 
   9  -3  12        0.88       -6.08      8.59 o 
  -9  -2  12      100.83       99.15     15.38 o 
  -8  -2  12        7.26        9.00      9.68 o 
  -7  -2  12        3.39       -4.77      5.66 o 
  -6  -2  12      226.72      236.43     12.88 o 
  -5  -2  12      203.00      165.19     16.86 o 
  -4  -2  12      884.19      807.99     27.07 o 
  -3  -2  12      859.47      859.20     29.85 o 
  -2  -2  12       17.60       24.38      4.10 o 
  -1  -2  12     1231.08     1271.09     18.73 o 
   0  -2  12       42.94       48.34      4.62 o 
   1  -2  12     1907.68     1781.16     23.24 o 
   2  -2  12     1732.86     1681.45     23.09 o 
   3  -2  12      286.80      331.47     11.32 o 
   4  -2  12       55.19       63.70     10.39 o 
   5  -2  12       14.53       17.16      4.90 o 
   6  -2  12      496.29      496.55     15.77 o 
   7  -2  12       95.91       94.46     13.47 o 
   8  -2  12       16.80       -0.75      7.88 o 
   9  -2  12        1.99       11.70     10.02 o 
  -9  -1  12       59.50       78.72     16.77 o 
  -8  -1  12       34.99       36.07      7.23 o 
  -7  -1  12       96.14       99.44     10.19 o 
  -6  -1  12      515.62      506.05     18.20 o 
  -5  -1  12      397.57      424.88     13.39 o 
  -4  -1  12      447.96      448.01     13.09 o 
  -3  -1  12       42.70       39.94      8.34 o 
  -2  -1  12      364.61      358.57     11.37 o 
  -1  -1  12       70.62       71.58      5.08 o 
   0  -1  12      676.08      618.88     12.30 o 
   1  -1  12      956.67      930.92     15.49 o 
   2  -1  12       78.62       71.37      5.30 o 
   3  -1  12       18.24        9.56      3.77 o 
   4  -1  12      150.11      146.02      7.55 o 
   5  -1  12        1.77        0.90      3.89 o 
   6  -1  12      308.83      292.98     12.68 o 
   7  -1  12      622.94      605.39     18.68 o 
   8  -1  12       74.35       78.41     13.96 o 
   9  -1  12        5.65       10.58      9.02 o 
  -9   0  12        0.14        4.13      6.43 o 
  -8   0  12        7.42        8.70      7.59 o 
  -7   0  12      107.68      108.40     10.88 o 
  -6   0  12      144.34      169.09     22.25 o 
  -5   0  12      465.32      426.34     16.14 o 
  -4   0  12       18.92       16.35      6.14 o 
  -3   0  12      474.99      473.16     10.96 o 
  -2   0  12      291.59      273.66     10.18 o 
  -1   0  12      874.84      915.43     14.84 o 
   0   0  12      110.57      110.64      4.97 o 
   1   0  12      150.43      133.09      6.92 o 
   2   0  12      517.10      474.56      9.67 o 
   3   0  12       53.86       47.47      4.22 o 
   4   0  12       69.72       74.52      5.92 o 
   5   0  12        5.69        4.85      4.33 o 
   6   0  12      564.81      535.88     16.54 o 
   7   0  12     1720.79     1629.62     31.23 o 
   8   0  12      111.27      107.17     11.80 o 
   9   0  12       53.03       43.32     18.21 o 
  10   0  12        3.10        0.37      8.01 o 
  -9   1  12        1.85       -2.95      6.11 o 
  -8   1  12      109.85       99.42     11.66 o 
  -7   1  12      172.65      176.18     12.79 o 
  -6   1  12      273.38      279.06     14.64 o 
  -5   1  12      253.87      280.17     25.21 o 
  -4   1  12      511.84      544.54     23.54 o 
  -3   1  12       68.90       75.19      6.27 o 
  -2   1  12       13.70       21.12      3.81 o 
  -1   1  12        2.61        4.17      2.82 o 
   0   1  12      996.33     1002.02     13.67 o 
   1   1  12     3119.14     3154.53     29.69 o 
   2   1  12       22.56       18.65      3.17 o 
   3   1  12       14.54        9.72      3.34 o 
   4   1  12       16.61        6.78      3.69 o 
   5   1  12      160.51      186.90      7.29 o 
   6   1  12      265.66      249.11     11.35 o 
   7   1  12     1185.25     1159.61     25.46 o 
   8   1  12      381.45      401.12     16.05 o 
   9   1  12       12.68       10.83     10.71 o 
  10   1  12       35.96       21.47      9.50 o 
  -9   2  12       41.09       33.88     12.61 o 
  -8   2  12       89.34       49.78     12.61 o 
  -7   2  12      270.82      297.05     21.83 o 
  -6   2  12      277.85      294.46     14.91 o 
  -5   2  12      163.46      200.38     11.95 o 
  -4   2  12        0.33        2.17      3.87 o 
  -3   2  12       17.85       20.03      4.60 o 
  -2   2  12       12.87       12.07      4.33 o 
  -1   2  12      177.84      185.04      8.15 o 
   0   2  12     3704.31     3827.70     52.30 o 
   1   2  12     5901.10     6135.00     76.46 o 
   2   2  12       35.21       38.63      5.31 o 
   3   2  12        0.18        2.52      2.54 o 
   4   2  12       62.81       60.79      4.63 o 
   5   2  12       25.88       33.75      5.14 o 
   6   2  12      398.11      421.22     17.63 o 
   7   2  12      435.42      431.98     15.23 o 
   8   2  12        1.15        6.27      7.58 o 
   9   2  12       36.10       40.85     15.04 o 
  10   2  12        1.49       -7.95     12.68 o 
  -9   3  12       11.71        9.04      9.98 o 
  -8   3  12        6.00       -4.84      8.29 o 
  -7   3  12      187.14      193.51     17.37 o 
  -6   3  12       40.29       42.48      7.57 o 
  -5   3  12        3.39        5.27      5.31 o 
  -4   3  12      261.87      256.44     12.29 o 
  -3   3  12      139.31      158.53      9.83 o 
  -2   3  12     1570.75     1541.93     28.74 o 
  -1   3  12      426.47      437.30     17.58 o 
   0   3  12     1218.40     1300.35     24.95 o 
   1   3  12      669.89      675.48     17.10 o 
   2   3  12      180.34      217.16     18.95 o 
   3   3  12      540.82      545.82     13.32 o 
   4   3  12     1011.19     1046.37     19.67 o 
   5   3  12      733.31      765.71     21.14 o 
   6   3  12      136.14      115.90     25.19 o 
   7   3  12       68.25       80.22      9.87 o 
   8   3  12       16.66       17.59     11.07 o 
   9   3  12        0.21       -2.06     10.92 o 
  10   3  12       70.26       94.05     17.74 o 
  -8   4  12      101.20       79.91     12.79 o 
  -7   4  12       23.15        7.03      6.51 o 
  -6   4  12       81.29      100.80      9.72 o 
  -5   4  12      318.87      296.34     15.06 o 
  -4   4  12       47.80       44.98     10.35 o 
  -3   4  12      208.26      216.76     10.31 o 
  -2   4  12       56.18       60.67      6.20 o 
  -1   4  12      915.59      886.09     18.84 o 
   0   4  12      104.42       98.58      6.50 o 
   1   4  12      164.34      192.51     15.63 o 
   2   4  12       19.47       25.08      5.85 o 
   3   4  12      312.43      329.15      9.85 o 
   4   4  12      682.43      675.96     17.51 o 
   5   4  12      266.01      275.68     12.33 o 
   6   4  12       93.04      103.07     23.39 o 
   7   4  12        1.58       -5.94      5.44 o 
   8   4  12       34.46       29.87      8.11 o 
   9   4  12       15.40       30.91     12.31 o 
  10   4  12       64.14       45.36     13.73 o 
  -8   5  12       43.69       47.61      8.04 o 
  -7   5  12       43.05       42.06      9.10 o 
  -6   5  12       84.05       69.38     13.22 o 
  -5   5  12       28.94       25.25      5.17 o 
  -4   5  12      109.62      126.40     10.71 o 
  -3   5  12      210.38      203.00     16.36 o 
  -2   5  12       98.45      100.02     12.23 o 
  -1   5  12      307.13      324.06     18.12 o 
   0   5  12      509.94      510.85     21.87 o 
   1   5  12       28.42       16.47      6.45 o 
   2   5  12      276.12      238.91     10.77 o 
   3   5  12      259.42      279.90     16.99 o 
   4   5  12       40.28       32.08      8.70 o 
   5   5  12      287.43      296.59     10.10 o 
   6   5  12      126.18      140.40      8.47 o 
   7   5  12       51.34       40.38     11.97 o 
   8   5  12       55.19       65.66     13.72 o 
   9   5  12       30.17       27.50      7.06 o 
  -7   6  12       62.89       60.85     15.42 o 
  -6   6  12        2.06        2.78     10.24 o 
  -5   6  12        5.68        3.75      8.07 o 
  -4   6  12      410.65      429.67     24.54 o 
  -3   6  12      852.46      811.46     31.59 o 
  -2   6  12       56.23       64.19     10.80 o 
  -1   6  12        1.45       -3.71      4.99 o 
   0   6  12       15.96       11.63      6.00 o 
   1   6  12      295.65      282.87     16.28 o 
   2   6  12       86.95       83.80      7.35 o 
   3   6  12      550.36      558.46     23.67 o 
   4   6  12      138.07      159.70     14.26 o 
   5   6  12        5.07        7.05      6.79 o 
   6   6  12      122.93      115.36     14.14 o 
   7   6  12        1.90       12.08      9.15 o 
   8   6  12       41.21       53.92     10.85 o 
   9   6  12       16.37       20.61     11.70 o 
  -6   7  12        5.99        7.65     10.35 o 
  -5   7  12       58.08       67.38     13.51 o 
  -4   7  12       31.87       38.12     10.80 o 
  -3   7  12      276.91      235.71     17.86 o 
  -2   7  12      539.59      560.78     25.40 o 
  -1   7  12       10.83       -2.33      5.21 o 
   0   7  12       13.06        2.66      5.93 o 
   1   7  12       17.57       25.96      7.17 o 
   2   7  12        5.67        3.64      4.28 o 
   3   7  12      181.23      169.53     14.07 o 
   4   7  12      344.59      340.87     19.51 o 
   5   7  12        9.29        8.25      7.09 o 
   6   7  12        7.04        3.11      7.39 o 
   7   7  12       54.87       52.93     12.91 o 
   8   7  12       16.26       13.47      8.76 o 
   9   7  12       29.26       13.76     11.22 o 
  -5   8  12        3.14       -3.68      8.33 o 
  -4   8  12       39.09       41.68     11.25 o 
  -3   8  12      256.25      248.73     18.65 o 
  -2   8  12      242.03      227.80     17.59 o 
  -1   8  12      186.29      148.75     14.11 o 
   0   8  12        0.01       -1.43      6.27 o 
   1   8  12       61.89       45.32      8.93 o 
   2   8  12       25.63       30.49     16.00 o 
   3   8  12       50.54       49.33      9.57 o 
   4   8  12      191.59      193.99     15.57 o 
   5   8  12        1.13       -7.77      6.15 o 
   6   8  12       76.13       66.44     12.64 o 
   7   8  12       10.59        8.79      7.87 o 
   8   8  12       20.13        9.58      8.53 o 
  -4   9  12       17.12       19.43      9.72 o 
  -3   9  12       26.51       20.37      9.49 o 
  -2   9  12      216.94      202.13     17.07 o 
  -1   9  12        5.93        7.20      7.35 o 
   0   9  12       44.22       33.61      8.97 o 
   1   9  12       33.70       38.30      8.89 o 
   2   9  12      139.21      163.36      9.72 o 
   3   9  12      210.99      172.46     14.74 o 
   4   9  12       39.76       29.82      8.97 o 
   5   9  12       45.79       24.80      9.15 o 
   6   9  12        2.55       -0.77      6.52 o 
   7   9  12        3.28        9.69      8.00 o 
  -3  10  12       35.91       30.88     10.73 o 
  -2  10  12       80.76       32.41     10.39 o 
  -1  10  12       13.77       12.46      8.18 o 
   0  10  12       11.61       24.39      8.82 o 
   1  10  12       16.90       16.84      7.65 o 
   2  10  12      192.66      204.52     11.42 o 
   3  10  12      314.06      305.53     19.06 o 
   4  10  12       57.53       55.79     11.03 o 
   5  10  12       10.64        2.47      6.94 o 
   6  10  12       14.58        8.12      7.50 o 
   0  11  12        1.15       -7.28      7.20 o 
   1  11  12       40.30       47.12     10.02 o 
   2  11  12      102.45      103.02     12.61 o 
   3  11  12       39.64       45.58     10.43 o 
   4  11  12       12.76       13.14      7.53 o 
  -5  -9  13       12.54        5.70     10.43 o 
  -4  -9  13       39.98       37.29     12.31 o 
  -3  -9  13       12.47       -2.44      9.83 o 
  -2  -9  13        5.31        1.28      8.82 o 
  -1  -9  13       57.23       65.01     12.87 o 
   0  -9  13       96.44       83.13     14.33 o 
   1  -9  13      139.18      167.36     17.97 o 
   2  -9  13       20.35       10.43     11.10 o 
  -6  -8  13       57.75       69.22     15.16 o 
  -5  -8  13      193.96      148.94     17.67 o 
  -4  -8  13       38.97       40.59     11.97 o 
  -3  -8  13        0.13       -1.09      8.63 o 
  -2  -8  13      299.21      290.52     20.37 o 
  -1  -8  13      137.69      139.37     15.16 o 
   0  -8  13      473.05      494.01     25.74 o 
   1  -8  13      267.26      289.17     20.60 o 
   2  -8  13      173.02      178.95     18.05 o 
   3  -8  13        1.00       -3.38      9.72 o 
   4  -8  13       16.96        6.98     12.16 o 
  -7  -7  13      173.79      157.23     19.10 o 
  -6  -7  13      194.37      212.45     20.22 o 
  -5  -7  13       23.56       21.95     10.92 o 
  -4  -7  13       77.24       65.31     12.83 o 
  -3  -7  13        1.31       -4.35      7.47 o 
  -2  -7  13      398.97      408.92     22.58 o 
  -1  -7  13      505.89      485.98     24.35 o 
   0  -7  13      156.95      161.35     16.02 o 
   1  -7  13      299.46      333.40     21.05 o 
   2  -7  13       16.49       12.42      9.64 o 
   3  -7  13       11.95       20.63     11.22 o 
   4  -7  13       42.99       48.13     14.41 o 
   5  -7  13       10.37       16.81     12.19 o 
  -8  -6  13       54.75       41.72     14.26 o 
  -7  -6  13       44.22       38.23     12.27 o 
  -6  -6  13      210.78      228.81     20.33 o 
  -5  -6  13      253.51      265.12     20.97 o 
  -4  -6  13       71.71       72.97     13.36 o 
  -3  -6  13        6.17        0.66     14.35 o 
  -2  -6  13       53.25       40.20     13.97 o 
  -1  -6  13      117.60      161.30     12.44 o 
   0  -6  13       84.03       71.04      9.65 o 
   1  -6  13       10.59        6.30      6.33 o 
   2  -6  13        0.43        5.10      8.89 o 
   3  -6  13        4.75       -1.84      8.44 o 
   4  -6  13      309.62      306.09     23.37 o 
   5  -6  13        3.22        9.04     11.10 o 
   6  -6  13        0.85       -2.40     10.50 o 
  -8  -5  13        2.91       -2.89     10.17 o 
  -7  -5  13      136.50      131.15     17.89 o 
  -6  -5  13      251.39      254.58     21.16 o 
  -5  -5  13      215.21      199.36     18.31 o 
  -4  -5  13        8.29       -3.83      7.54 o 
  -3  -5  13        6.09       11.97      6.50 o 
  -2  -5  13      149.92      145.05     11.79 o 
  -1  -5  13        7.60       10.54      6.01 o 
   0  -5  13      448.08      461.06     18.38 o 
   1  -5  13      819.86      826.53     32.30 o 
   2  -5  13       24.35       29.86      7.88 o 
   3  -5  13       12.16        8.83      6.38 o 
   4  -5  13      274.29      321.73     23.30 o 
   5  -5  13      345.09      349.08     24.99 o 
   6  -5  13       32.98       71.73     15.57 o 
   7  -5  13       16.51       15.04     12.64 o 
  -9  -4  13       22.67        1.80      9.53 o 
  -8  -4  13       10.45       14.23      7.07 o 
  -7  -4  13       19.96       18.68      7.07 o 
  -6  -4  13      377.05      367.29     22.62 o 
  -5  -4  13      257.45      262.92     11.80 o 
  -4  -4  13       61.02       68.38      7.05 o 
  -3  -4  13       52.09       39.98      5.88 o 
  -2  -4  13        1.91       -2.57      3.52 o 
  -1  -4  13     1314.93     1230.08     20.35 o 
   0  -4  13      475.31      487.93     12.08 o 
   1  -4  13       34.35       34.77      4.76 o 
   2  -4  13       15.53       13.93      5.70 o 
   3  -4  13       13.98       25.43      8.53 o 
   4  -4  13     1060.06     1054.74     20.94 o 
   5  -4  13      788.96      816.53     21.27 o 
   6  -4  13       84.45       84.40     12.34 o 
   7  -4  13       46.20       55.38     10.47 o 
   8  -4  13       20.97       29.52     10.05 o 
  -9  -3  13       17.11       12.64     10.99 o 
  -8  -3  13        2.85       -1.50      8.93 o 
  -7  -3  13      115.46      119.09     19.17 o 
  -6  -3  13       54.45       50.86      8.31 o 
  -5  -3  13       23.95       26.57      6.25 o 
  -4  -3  13       35.29       35.78     14.50 o 
  -3  -3  13       68.94       68.10      8.63 o 
  -2  -3  13      314.90      306.80     11.39 o 
  -1  -3  13      441.21      424.90     16.64 o 
   0  -3  13       54.62       61.11      5.90 o 
   1  -3  13      270.67      273.59     10.13 o 
   2  -3  13      255.79      250.16      9.97 o 
   3  -3  13       24.90       24.47      5.01 o 
   4  -3  13      637.88      641.46     16.66 o 
   5  -3  13      801.74      821.02     19.79 o 
   6  -3  13      330.25      317.59     29.45 o 
   7  -3  13       16.15       21.46      9.23 o 
   8  -3  13        1.34        8.14      8.67 o 
  -9  -2  13      244.02      264.22     21.72 o 
  -8  -2  13        9.44       15.97      7.57 o 
  -7  -2  13        7.12        2.59      6.22 o 
  -6  -2  13       64.79       69.45      8.90 o 
  -5  -2  13        0.08       -1.39      5.21 o 
  -4  -2  13      692.32      719.06     20.14 o 
  -3  -2  13      979.17      937.52     46.29 o 
  -2  -2  13      828.03      818.04     20.48 o 
  -1  -2  13     1441.86     1420.34     20.74 o 
   0  -2  13      618.75      634.41     13.31 o 
   1  -2  13      202.15      199.24      8.96 o 
   2  -2  13        4.54        2.29      3.72 o 
   3  -2  13      466.18      454.36     14.88 o 
   4  -2  13      433.37      435.32     14.23 o 
   5  -2  13      745.70      779.14     19.33 o 
   6  -2  13       24.79       16.94      5.88 o 
   7  -2  13       26.36       19.21      9.12 o 
   8  -2  13        3.32       10.84      8.93 o 
   9  -2  13       10.03       12.98      9.94 o 
  -9  -1  13      145.37      154.05     11.34 o 
  -8  -1  13       71.77       92.08     11.17 o 
  -7  -1  13      234.77      214.85     13.79 o 
  -6  -1  13        1.04        7.39      6.14 o 
  -5  -1  13      506.03      526.84     15.17 o 
  -4  -1  13      105.03       93.51      7.23 o 
  -3  -1  13     1208.36     1250.10     30.46 o 
  -2  -1  13     2812.53     2837.61     36.99 o 
  -1  -1  13       80.92       81.57      5.63 o 
   0  -1  13        9.22       12.69      3.74 o 
   1  -1  13       21.66       13.67      3.77 o 
   2  -1  13      180.57      168.60      7.44 o 
   3  -1  13      171.70      175.90      8.00 o 
   4  -1  13      361.93      387.14     11.64 o 
   5  -1  13       20.48       23.19      4.96 o 
   6  -1  13      152.93      165.83     11.06 o 
   7  -1  13       14.12        9.95      6.54 o 
   8  -1  13       55.33       41.02      9.49 o 
   9  -1  13       31.03       42.33     16.30 o 
  -9   0  13       68.46      117.30     23.34 o 
  -8   0  13      202.96      215.17     16.02 o 
  -7   0  13        8.21       12.95      6.80 o 
  -6   0  13       52.59       40.23      7.68 o 
  -5   0  13      123.44      115.48     10.12 o 
  -4   0  13     1159.66     1157.29     37.31 o 
  -3   0  13     1375.28     1404.04     29.71 o 
  -2   0  13       11.39        8.73      3.56 o 
  -1   0  13      340.76      331.09      9.36 o 
   0   0  13      181.45      179.64      9.06 o 
   1   0  13      272.17      277.80     10.42 o 
   2   0  13       33.57       27.77      4.24 o 
   3   0  13      381.89      355.26     10.37 o 
   4   0  13        2.84        7.39      4.31 o 
   5   0  13       69.02       61.10      7.16 o 
   6   0  13        3.47        4.01      5.09 o 
   7   0  13      267.56      265.98     27.70 o 
   8   0  13      170.77      208.55     19.92 o 
   9   0  13      169.33      164.09     14.66 o 
  -9   1  13       89.77       91.54     12.07 o 
  -8   1  13        1.75       -1.02      6.90 o 
  -7   1  13       24.69       18.60      7.66 o 
  -6   1  13        1.49        5.29      6.47 o 
  -5   1  13      812.28      757.23     30.05 o 
  -4   1  13     1727.20     1755.04     30.53 o 
  -3   1  13      571.51      562.47     14.50 o 
  -2   1  13      153.80      145.47      7.75 o 
  -1   1  13      133.10      137.41      8.89 o 
   0   1  13      370.17      375.43      8.59 o 
   1   1  13      890.18      888.88     13.35 o 
   2   1  13     1034.89     1019.38     16.44 o 
   3   1  13       71.24       70.69      5.33 o 
   4   1  13       60.61       60.19      6.89 o 
   5   1  13       31.41       14.04      5.13 o 
   6   1  13        8.80        9.68      5.33 o 
   7   1  13      194.68      207.69     11.76 o 
   8   1  13       50.82       52.27     16.79 o 
   9   1  13       60.06       80.01     11.86 o 
  -9   2  13       40.85       44.64     13.73 o 
  -8   2  13       21.86       33.24     11.48 o 
  -7   2  13       79.74       79.80     13.77 o 
  -6   2  13      681.34      694.44     22.43 o 
  -5   2  13        1.19       -1.12      4.26 o 
  -4   2  13        5.92        0.68      4.04 o 
  -3   2  13      545.46      560.97     14.49 o 
  -2   2  13       76.34       68.92      6.98 o 
  -1   2  13      904.68      874.16     18.14 o 
   0   2  13       20.07       19.78      4.40 o 
   1   2  13      971.26     1049.83     19.12 o 
   2   2  13      365.08      357.27     16.74 o 
   3   2  13     1130.59     1094.11     20.40 o 
   4   2  13      248.80      264.84     10.94 o 
   5   2  13        1.21        1.86      3.60 o 
   6   2  13       49.29       44.04      5.86 o 
   7   2  13       89.78       81.42     17.69 o 
   8   2  13      121.91       99.91     11.92 o 
   9   2  13       31.12       27.55      9.49 o 
  10   2  13       15.76       21.69     10.39 o 
  -8   3  13        2.64        6.79      8.78 o 
  -7   3  13       12.69       -2.06      8.10 o 
  -6   3  13       13.70        6.69      6.02 o 
  -5   3  13      185.87      196.20     11.98 o 
  -4   3  13      129.50       99.17      9.02 o 
  -3   3  13        2.05       -4.44      4.28 o 
  -2   3  13       31.35       41.93      6.51 o 
  -1   3  13      288.87      311.51     12.50 o 
   0   3  13      341.89      381.95     15.48 o 
   1   3  13      797.93      731.75     18.78 o 
   2   3  13      858.99      834.00     20.37 o 
   3   3  13       63.27       66.28      7.60 o 
   4   3  13     1133.93     1051.48     20.29 o 
   5   3  13        0.30       -1.56      4.08 o 
   6   3  13       90.61       81.28     11.05 o 
   7   3  13       72.13       85.40     10.32 o 
   8   3  13        1.35       -1.58     10.28 o 
   9   3  13       66.19       67.57     15.57 o 
  10   3  13        6.85        4.13     12.79 o 
  -8   4  13       11.26       12.08      9.23 o 
  -7   4  13        2.45       -0.16      6.28 o 
  -6   4  13       67.89       77.76      8.89 o 
  -5   4  13      329.14      309.57     31.44 o 
  -4   4  13      771.95      818.75     23.20 o 
  -3   4  13        5.17        5.29      4.46 o 
  -2   4  13       18.55       13.54      6.87 o 
  -1   4  13       11.75        9.84      4.36 o 
   0   4  13        2.99        1.13      3.83 o 
   1   4  13     1189.10     1157.85     22.74 o 
   2   4  13     1356.76     1347.39     25.36 o 
   3   4  13      240.92      207.67     13.90 o 
   4   4  13      318.54      344.74     11.05 o 
   5   4  13       10.18        5.59      8.46 o 
   6   4  13      148.58      140.86     10.35 o 
   7   4  13      121.07      147.39     13.77 o 
   8   4  13        2.66       -3.57      6.56 o 
   9   4  13        8.85        8.63     10.88 o 
  -7   5  13       17.85       11.98      6.15 o 
  -6   5  13        6.66        1.69      9.98 o 
  -5   5  13      448.68      445.86     28.40 o 
  -4   5  13     1803.36     1744.05     39.13 o 
  -3   5  13      159.45      153.85     13.39 o 
  -2   5  13      135.85      155.58     15.04 o 
  -1   5  13       57.75       45.96      9.38 o 
   0   5  13      195.65      166.23     14.14 o 
   1   5  13      468.57      432.59     21.01 o 
   2   5  13      827.94      868.97     30.73 o 
   3   5  13      243.15      227.42     15.12 o 
   4   5  13       26.77       22.50      4.35 o 
   5   5  13       14.71       10.59      7.13 o 
   6   5  13      356.13      357.87     17.78 o 
   7   5  13      360.52      371.10     24.44 o 
   8   5  13       43.82       30.66      7.24 o 
   9   5  13       25.71       16.57      6.60 o 
  -7   6  13       43.21       63.29     15.16 o 
  -6   6  13       35.76       38.38     13.47 o 
  -5   6  13      103.92      144.96     17.41 o 
  -4   6  13      488.59      412.18     24.12 o 
  -3   6  13       69.63       50.16     11.67 o 
  -2   6  13       27.01       45.69     10.47 o 
  -1   6  13       53.18       58.56     10.43 o 
   0   6  13       56.50       52.18      9.49 o 
   1   6  13       11.68       22.13      7.43 o 
   2   6  13      146.71      136.11     12.98 o 
   3   6  13       18.83       17.86      5.23 o 
   4   6  13       17.28        5.36      7.09 o 
   5   6  13       54.33       45.36     10.54 o 
   6   6  13      296.33      340.08     22.55 o 
   7   6  13      466.03      522.82     28.81 o 
   8   6  13       67.89       89.61     12.42 o 
   9   6  13        8.62       15.50      9.79 o 
  -6   7  13       32.34       28.25     12.57 o 
  -5   7  13       41.48       18.23     10.35 o 
  -4   7  13        8.89       23.56      9.53 o 
  -3   7  13       42.54       32.94     10.43 o 
  -2   7  13      154.63      194.41     17.03 o 
  -1   7  13       26.76       34.14      9.34 o 
   0   7  13      387.27      365.85     19.73 o 
   1   7  13      453.04      440.96     21.42 o 
   2   7  13       17.82       23.26      7.73 o 
   3   7  13       13.20       11.65      5.25 o 
   4   7  13        1.97       -2.74      6.23 o 
   5   7  13      196.27      212.49     17.78 o 
   6   7  13      408.52      421.60     24.80 o 
   7   7  13      188.62      179.10     18.65 o 
   8   7  13       20.42       28.44      9.15 o 
  -5   8  13        0.95       -2.93      8.67 o 
  -4   8  13       40.05       51.58     12.61 o 
  -3   8  13        0.09       -3.19      7.43 o 
  -2   8  13      163.73      145.49     15.34 o 
  -1   8  13      529.65      526.72     24.54 o 
   0   8  13      498.19      524.73     24.05 o 
   1   8  13      327.62      314.98     18.68 o 
   2   8  13       52.38       47.16     10.05 o 
   3   8  13        0.16        3.47      4.61 o 
   4   8  13      138.28      130.63     13.96 o 
   5   8  13      127.05      146.99     15.72 o 
   6   8  13      134.94      137.23     16.43 o 
   7   8  13       63.69       51.99     10.39 o 
   8   8  13        0.38       -5.05      7.63 o 
  -4   9  13       11.92        3.79      8.59 o 
  -3   9  13       11.71       12.49      9.04 o 
  -2   9  13       91.09       39.02     11.03 o 
  -1   9  13      147.76      138.13     14.59 o 
   0   9  13       55.37       73.23     11.48 o 
   1   9  13        0.41        2.44      7.09 o 
   2   9  13       16.16        1.80      7.09 o 
   3   9  13       74.16       78.44      8.32 o 
   4   9  13       18.55       25.55      9.34 o 
   5   9  13        0.75       -7.24      7.05 o 
   6   9  13        2.14       -6.53      7.58 o 
   7   9  13       16.99       17.15      8.47 o 
  -2  10  13       22.60       33.50     10.43 o 
  -1  10  13       29.67       36.65     10.84 o 
   0  10  13       39.95       48.43     10.80 o 
   1  10  13        0.75        2.36      7.50 o 
   2  10  13        9.90       20.26      9.27 o 
   3  10  13        7.55        6.60      7.24 o 
   4  10  13       26.53       33.35     10.35 o 
   5  10  13        0.55       -7.02      7.84 o 
   1  11  13       21.40       11.89      8.44 o 
   2  11  13        9.24        3.98      8.07 o 
  -4  -9  14       26.76       26.86     12.12 o 
  -3  -9  14        4.24       -4.91      9.72 o 
  -2  -9  14      167.64      200.93     19.06 o 
  -1  -9  14       39.30       42.77     12.64 o 
   0  -9  14        2.49       -3.45      9.79 o 
   1  -9  14       33.95       33.31     12.61 o 
  -6  -8  14        3.41        9.72     11.40 o 
  -5  -8  14       13.53       13.06     11.14 o 
  -4  -8  14       11.94       20.86     10.88 o 
  -3  -8  14      197.98      240.33     19.73 o 
  -2  -8  14        2.42       -1.99      9.23 o 
  -1  -8  14       11.38       23.41     10.80 o 
   0  -8  14        0.74       14.29      9.87 o 
   1  -8  14       39.10       32.71     11.48 o 
   2  -8  14      214.84      246.85     21.16 o 
   3  -8  14       68.93       69.29     15.19 o 
  -7  -7  14       55.00       54.96     15.16 o 
  -6  -7  14       24.78       31.10     12.72 o 
  -5  -7  14      104.13      128.53     16.99 o 
  -4  -7  14        1.24       -3.60      8.82 o 
  -3  -7  14       79.53       78.26     13.43 o 
  -2  -7  14      720.59      643.28     29.30 o 
  -1  -7  14        0.99       -6.27      7.99 o 
   0  -7  14      189.38      236.69     19.32 o 
   1  -7  14       38.37       42.17     12.01 o 
   2  -7  14       25.96       30.76     11.97 o 
   3  -7  14      332.95      367.32     24.95 o 
   4  -7  14       45.46       75.71     16.06 o 
   5  -7  14        0.47        7.65     12.46 o 
  -7  -6  14       27.65        8.97     11.10 o 
  -6  -6  14       92.32       89.51     15.87 o 
  -5  -6  14       10.07        9.94     10.17 o 
  -4  -6  14      177.92      211.93     19.25 o 
  -3  -6  14      699.18      731.93     31.59 o 
  -2  -6  14       39.58       36.09      8.75 o 
  -1  -6  14        9.44        7.72      8.05 o 
   0  -6  14        0.39        0.42      7.00 o 
   1  -6  14      577.68      606.89     28.40 o 
   2  -6  14        2.68       10.54     10.05 o 
   3  -6  14      112.10       93.60     15.27 o 
   4  -6  14       46.83       65.73     14.59 o 
   5  -6  14       55.82       51.51     15.27 o 
   6  -6  14       33.71       46.86     15.53 o 
  -8  -5  14       19.17       -7.58     10.13 o 
  -7  -5  14        5.54       17.07     11.55 o 
  -6  -5  14      173.58      162.44     18.23 o 
  -5  -5  14     1328.09     1305.77     44.61 o 
  -4  -5  14      158.54      147.21     16.62 o 
  -3  -5  14       12.90       10.88      9.15 o 
  -2  -5  14       79.73       50.82      9.28 o 
  -1  -5  14        7.65       10.49      9.32 o 
   0  -5  14      267.00      298.28     16.00 o 
   1  -5  14      228.19      278.76     15.87 o 
   2  -5  14      164.09      171.40     13.40 o 
   3  -5  14      152.03      186.55     23.95 o 
   4  -5  14       30.22       33.13     11.82 o 
   5  -5  14       15.29       17.41     11.37 o 
   6  -5  14        5.68        5.78     11.14 o 
   7  -5  14       60.24       44.31     16.96 o 
  -8  -4  14        4.29        2.96      9.08 o 
  -7  -4  14      260.44      260.80     14.04 o 
  -6  -4  14      874.44      859.42     24.29 o 
  -5  -4  14      404.82      380.89     11.29 o 
  -4  -4  14      195.41      225.16     23.00 o 
  -3  -4  14       48.02       52.65      6.57 o 
  -2  -4  14       58.74       71.38      7.96 o 
  -1  -4  14       46.97       51.08      5.46 o 
   0  -4  14       34.40       30.21      7.49 o 
   1  -4  14     1071.11     1079.18     28.70 o 
   2  -4  14        4.87        6.78      4.00 o 
   3  -4  14       71.97       86.73      7.40 o 
   4  -4  14        6.63        3.74      4.65 o 
   5  -4  14      187.00      190.97     11.35 o 
   6  -4  14       27.48       19.37      8.20 o 
   7  -4  14       31.59       21.72      9.34 o 
  -9  -3  14       27.03       38.00     12.42 o 
  -8  -3  14       83.29       97.95     13.62 o 
  -7  -3  14       54.85       57.51      8.51 o 
  -6  -3  14       19.57       14.35      5.34 o 
  -5  -3  14      167.88      210.45     11.97 o 
  -4  -3  14      102.14       96.27      8.86 o 
  -3  -3  14      734.98      691.34     18.99 o 
  -2  -3  14       50.26       46.53      5.86 o 
  -1  -3  14        6.65        1.30      3.94 o 
   0  -3  14      596.01      638.22     15.39 o 
   1  -3  14      383.02      341.57     11.64 o 
   2  -3  14       24.15       13.37      4.57 o 
   3  -3  14      173.21      188.60      9.61 o 
   4  -3  14        6.76       12.01      4.97 o 
   5  -3  14       12.56       16.35      5.51 o 
   6  -3  14      476.17      466.96     23.82 o 
   7  -3  14       56.96       22.66      9.42 o 
   8  -3  14        9.06       21.23      9.98 o 
  -9  -2  14        9.38       17.41     12.27 o 
  -8  -2  14       15.45       23.85      8.03 o 
  -7  -2  14       23.33       14.89      9.94 o 
  -6  -2  14      110.03      134.23     15.12 o 
  -5  -2  14      153.50      173.91     11.51 o 
  -4  -2  14        2.91        2.75      5.24 o 
  -3  -2  14      174.68      148.61     10.22 o 
  -2  -2  14       85.81       90.53      8.33 o 
  -1  -2  14      710.09      728.93     27.79 o 
   0  -2  14     1011.90     1017.35     20.09 o 
   1  -2  14     1448.53     1397.15     24.38 o 
   2  -2  14      144.26      143.29      8.40 o 
   3  -2  14       19.86       18.33      5.01 o 
   4  -2  14       15.42       12.03      4.82 o 
   5  -2  14      740.88      723.04     23.90 o 
   6  -2  14      348.26      345.68     35.40 o 
   7  -2  14      113.16      149.39     16.28 o 
   8  -2  14       25.52       20.56     10.13 o 
  -9  -1  14        2.94       -4.90      6.51 o 
  -8  -1  14       64.02       79.12      8.89 o 
  -7  -1  14       96.71      101.78     11.01 o 
  -6  -1  14      147.95      176.53     20.48 o 
  -5  -1  14      400.88      429.35     25.75 o 
  -4  -1  14      833.18      813.65     18.58 o 
  -3  -1  14        1.29        2.17      4.82 o 
  -2  -1  14      198.73      210.68      9.68 o 
  -1  -1  14     1624.00     1620.36     23.03 o 
   0  -1  14     3005.05     3094.38     35.26 o 
   1  -1  14      443.55      432.20     11.41 o 
   2  -1  14        0.89       -4.41      3.46 o 
   3  -1  14       18.46       14.89      4.25 o 
   4  -1  14      111.07      105.50      7.22 o 
   5  -1  14      260.54      254.39     18.56 o 
   6  -1  14      624.75      625.90     18.80 o 
   7  -1  14       56.13       48.72      7.98 o 
   8  -1  14        3.32       -8.38      7.00 o 
   9  -1  14       11.84       -2.84      8.01 o 
  -9   0  14       39.05       41.72      8.37 o 
  -8   0  14      138.97      125.67     12.62 o 
  -7   0  14       38.99       49.04     15.72 o 
  -6   0  14      160.33      185.94     23.77 o 
  -5   0  14      153.60      173.85     12.59 o 
  -4   0  14       44.91       60.79     10.82 o 
  -3   0  14        5.84        4.51      5.43 o 
  -2   0  14        1.78       -0.06      4.29 o 
  -1   0  14      892.86      852.64     17.94 o 
   0   0  14     2163.67     2189.25     26.33 o 
   1   0  14      513.79      493.13     14.91 o 
   2   0  14       42.78       39.57      5.02 o 
   3   0  14       20.73       20.73      4.41 o 
   4   0  14        5.99        9.75      4.49 o 
   5   0  14       53.19       55.68      7.61 o 
   6   0  14      517.91      483.70     16.35 o 
   7   0  14       71.92       72.28      8.73 o 
   8   0  14       73.36       86.55     11.73 o 
   9   0  14       18.99       16.94      9.16 o 
  -9   1  14        5.95       -1.61      8.08 o 
  -8   1  14       33.24       43.32      9.83 o 
  -7   1  14      376.44      434.66     21.70 o 
  -6   1  14      176.12      167.09     16.19 o 
  -5   1  14        1.25        5.72      6.04 o 
  -4   1  14       65.32       57.15      8.42 o 
  -3   1  14      376.20      372.94     13.14 o 
  -2   1  14      109.54      112.68     11.51 o 
  -1   1  14       39.82       35.32      5.23 o 
   0   1  14     1151.60     1209.90     18.32 o 
   1   1  14     1099.28     1118.41     17.67 o 
   2   1  14        1.00       -2.13      2.90 o 
   3   1  14      357.79      329.92      9.91 o 
   4   1  14      122.48      110.06     10.23 o 
   5   1  14       49.07       36.49      7.82 o 
   6   1  14      483.16      491.91     19.56 o 
   7   1  14      331.45      283.23     19.15 o 
   8   1  14        3.15        3.88      7.56 o 
   9   1  14        0.35        1.73      8.45 o 
  -8   2  14       25.30       28.29     11.82 o 
  -7   2  14      346.35      335.28     23.11 o 
  -6   2  14      718.36      769.69     34.14 o 
  -5   2  14       12.65        4.90      7.48 o 
  -4   2  14      309.36      302.74     11.64 o 
  -3   2  14        3.80        1.87      3.96 o 
  -2   2  14      313.52      305.07     10.97 o 
  -1   2  14      186.53      195.96      8.98 o 
   0   2  14     1026.78     1073.66     20.07 o 
   1   2  14        0.49        6.11      4.15 o 
   2   2  14        2.02        2.73      4.12 o 
   3   2  14      162.19      175.59      9.06 o 
   4   2  14     1248.79     1294.32     23.79 o 
   5   2  14       31.22       38.65      6.38 o 
   6   2  14      122.90      108.43     15.89 o 
   7   2  14       67.40       74.36     10.39 o 
   8   2  14        6.05       -6.88      6.99 o 
   9   2  14       55.98       45.99     20.52 o 
  -8   3  14      111.11      109.36     15.42 o 
  -7   3  14       29.14       21.16      9.42 o 
  -6   3  14      133.16       95.55     13.58 o 
  -5   3  14        0.08        2.83      5.72 o 
  -4   3  14        1.39        6.79      5.36 o 
  -3   3  14       44.38       51.72      7.38 o 
  -2   3  14      151.32      169.51     10.43 o 
  -1   3  14      537.24      586.16     18.91 o 
   0   3  14       27.17       25.81      5.97 o 
   1   3  14      365.07      358.56     14.57 o 
   2   3  14      692.45      709.27     19.37 o 
   3   3  14      698.60      769.76     20.72 o 
   4   3  14      249.00      257.79     18.66 o 
   5   3  14      304.50      304.66     19.95 o 
   6   3  14      250.24      253.25     11.72 o 
   7   3  14        2.71       -6.15     10.73 o 
   8   3  14       25.37       16.36     11.40 o 
   9   3  14        0.56      -11.78     11.67 o 
  -8   4  14        6.52        0.26      8.93 o 
  -7   4  14        5.79       16.81      9.27 o 
  -6   4  14       17.07       16.86      6.50 o 
  -5   4  14       24.58       13.39      6.30 o 
  -4   4  14      272.61      255.98     12.85 o 
  -3   4  14      108.77      107.38      8.57 o 
  -2   4  14      283.61      280.46     17.26 o 
  -1   4  14        1.25        4.77      4.37 o 
   0   4  14       16.01       10.90      4.70 o 
   1   4  14        5.04        1.52      4.41 o 
   2   4  14      253.21      266.23     11.45 o 
   3   4  14      163.90      165.20      9.75 o 
   4   4  14      603.52      646.08     15.55 o 
   5   4  14       14.03        3.29      4.48 o 
   6   4  14      125.54      116.72     13.51 o 
   7   4  14       26.25       25.37      7.71 o 
   8   4  14        2.68      -10.17      8.97 o 
   9   4  14       22.04        8.22     11.52 o 
  -7   5  14       30.86       32.03      8.44 o 
  -6   5  14       42.57       41.38      6.83 o 
  -5   5  14       18.65       14.96      5.45 o 
  -4   5  14      457.81      450.14     14.39 o 
  -3   5  14     1085.70     1056.46     21.52 o 
  -2   5  14      206.25      193.99      8.46 o 
  -1   5  14      167.49      183.39      7.64 o 
   0   5  14        0.07        2.21      6.49 o 
   1   5  14      113.47      129.20     13.36 o 
   2   5  14       13.05       17.52      7.77 o 
   3   5  14      674.29      700.79     15.52 o 
   4   5  14       54.79       64.63      8.10 o 
   5   5  14       28.25       16.36      9.38 o 
   6   5  14       47.55       44.11      6.82 o 
   7   5  14        1.04        3.78      8.80 o 
   8   5  14       64.57       44.51      9.12 o 
   9   5  14       32.48       36.45      9.10 o 
  -6   6  14        3.89        1.50      9.94 o 
  -5   6  14       62.74       54.51     13.47 o 
  -4   6  14      260.75      214.25     19.58 o 
  -3   6  14      676.47      648.83     30.31 o 
  -2   6  14      187.94      218.87     18.05 o 
  -1   6  14       53.60       41.64      9.64 o 
   0   6  14        7.50        8.67      7.17 o 
   1   6  14       10.66        3.68      6.45 o 
   2   6  14       15.88       16.92      7.58 o 
   3   6  14       18.54       13.71      5.25 o 
   4   6  14      200.23      187.09     11.74 o 
   5   6  14       31.48       54.92     11.93 o 
   6   6  14        5.56       14.89      9.12 o 
   7   6  14       25.83       13.28      9.64 o 
   8   6  14       66.59       40.70     13.06 o 
   9   6  14       96.68      102.98     15.22 o 
  -6   7  14        6.30       13.99     12.12 o 
  -5   7  14       26.65       11.22     10.20 o 
  -4   7  14       45.20       55.64     12.79 o 
  -3   7  14      113.66      105.61     14.71 o 
  -2   7  14        0.94       -3.68      7.13 o 
  -1   7  14        3.91       -6.15      6.23 o 
   0   7  14       25.62       14.59      7.50 o 
   1   7  14       69.65       53.72     10.58 o 
   2   7  14      197.43      195.16     15.87 o 
   3   7  14      128.87      158.75     10.71 o 
   4   7  14        0.71        1.69      6.98 o 
   5   7  14       97.64      112.66     14.52 o 
   6   7  14       78.29       71.69     13.84 o 
   7   7  14       74.90      110.82     16.73 o 
   8   7  14       98.62      117.94     14.67 o 
  -5   8  14       15.84        6.38      9.68 o 
  -4   8  14       40.70       50.83     13.09 o 
  -3   8  14       42.40       57.06     12.42 o 
  -2   8  14       68.99       44.38     11.25 o 
  -1   8  14       13.82       10.99      8.18 o 
   0   8  14        8.12        6.87      7.32 o 
   1   8  14      465.61      460.84     23.07 o 
   2   8  14      975.18      956.87     33.88 o 
   3   8  14      185.70      184.84     12.36 o 
   4   8  14        1.15        0.56      7.09 o 
   5   8  14       14.69       15.91      8.93 o 
   6   8  14       26.21       28.85     10.88 o 
   7   8  14       92.55      112.17     17.18 o 
  -3   9  14       91.25       68.80     13.28 o 
  -2   9  14       19.08        9.53      8.52 o 
  -1   9  14        0.01       -2.10      7.32 o 
   0   9  14       31.71       31.59      9.94 o 
   1   9  14      244.03      240.81     17.78 o 
   2   9  14      345.02      338.65     20.48 o 
   3   9  14      198.69      187.60     11.63 o 
   4   9  14        0.37        5.96      8.25 o 
   5   9  14       65.38       62.73     12.79 o 
   6   9  14       20.41       14.37      9.64 o 
  -1  10  14        4.97        3.04      8.44 o 
   0  10  14        1.18       -8.03      7.39 o 
   1  10  14       43.23       65.58     11.97 o 
   2  10  14      172.63      201.31     16.99 o 
   3  10  14       72.99       68.19      8.79 o 
   4  10  14        0.07        3.01      8.87 o 
   5  10  14       15.93       15.12     10.09 o 
  -2  -9  15       28.16       36.95     12.42 o 
  -1  -9  15       85.75      132.99     17.59 o 
  -5  -8  15        0.35        4.84     10.84 o 
  -4  -8  15        6.55       -7.88      9.94 o 
  -3  -8  15       38.93       44.79     13.24 o 
  -2  -8  15       53.66       70.60     14.48 o 
  -1  -8  15      193.06      224.61     19.85 o 
   0  -8  15      196.84      199.55     19.25 o 
   1  -8  15       79.20       78.60     15.64 o 
   2  -8  15       34.44        5.14     10.77 o 
  -6  -7  15       56.20       64.11     15.27 o 
  -5  -7  15       52.43       39.88     12.91 o 
  -4  -7  15        7.69       -8.55      8.78 o 
  -3  -7  15      112.08      121.18     16.73 o 
  -2  -7  15       48.26       45.96     12.38 o 
  -1  -7  15      232.96      242.43     19.88 o 
   0  -7  15      625.61      629.06     30.20 o 
   1  -7  15      149.76      169.23     18.42 o 
   2  -7  15       11.58        7.73     10.32 o 
   3  -7  15      130.08      132.21     18.05 o 
   4  -7  15       48.75       40.07     14.11 o 
  -7  -6  15      152.40      131.79     19.32 o 
  -6  -6  15      138.19      140.27     18.57 o 
  -5  -6  15        8.33        5.63     10.32 o 
  -4  -6  15       17.29       26.11     10.84 o 
  -3  -6  15       65.61       77.32     14.26 o 
  -2  -6  15      839.28      932.45     36.99 o 
  -1  -6  15      213.97      201.20     18.53 o 
   0  -6  15      152.16      146.84     16.54 o 
   1  -6  15       61.57       37.55     12.19 o 
   2  -6  15        8.55        1.05      9.38 o 
   3  -6  15      348.93      360.71     24.54 o 
   4  -6  15      148.51      160.08     20.07 o 
   5  -6  15       69.47       60.21     15.91 o 
  -8  -5  15       48.06       53.65     15.87 o 
  -7  -5  15       77.32      108.31     18.08 o 
  -6  -5  15       79.53       65.58     15.01 o 
  -5  -5  15       10.82        8.03     10.09 o 
  -4  -5  15       12.53       20.90     11.37 o 
  -3  -5  15      546.05      564.16     28.29 o 
  -2  -5  15      977.70      950.98     28.62 o 
  -1  -5  15       28.10       20.68     16.45 o 
   0  -5  15        1.84        0.45      6.11 o 
   1  -5  15      171.78      176.51     13.87 o 
   2  -5  15        0.43       -4.88      6.23 o 
   3  -5  15      163.27      189.94     18.95 o 
   4  -5  15      447.17      414.66     27.50 o 
   5  -5  15       41.82       69.29     15.94 o 
   6  -5  15       38.72       68.80     16.99 o 
  -8  -4  15       19.36       26.19     10.47 o 
  -7  -4  15       63.72       57.26      8.87 o 
  -6  -4  15       20.09       27.42      7.17 o 
  -5  -4  15       18.18       17.85      5.35 o 
  -4  -4  15      263.53      234.96     14.65 o 
  -3  -4  15     1067.94     1087.13     27.31 o 
  -2  -4  15      169.34      164.40      8.72 o 
  -1  -4  15        1.41       -3.05      3.69 o 
   0  -4  15      323.64      297.48     10.45 o 
   1  -4  15       78.02       78.49      6.56 o 
   2  -4  15       57.45       56.60      6.12 o 
   3  -4  15      457.23      449.24     30.16 o 
   4  -4  15      527.15      555.04     15.90 o 
   5  -4  15      125.28      128.38     22.17 o 
   6  -4  15       30.63       25.59     12.08 o 
   7  -4  15        0.87        7.05      8.70 o 
  -8  -3  15       29.55       31.40     11.85 o 
  -7  -3  15      105.92       81.27     24.52 o 
  -6  -3  15       29.57       32.62     10.58 o 
  -5  -3  15       62.73       65.62      8.70 o 
  -4  -3  15       29.13       29.91      6.71 o 
  -3  -3  15       30.99       29.10      6.72 o 
  -2  -3  15      910.98      894.67     19.38 o 
  -1  -3  15       15.33       25.97      5.45 o 
   0  -3  15      159.32      160.04      8.69 o 
   1  -3  15       42.12       49.83      6.23 o 
   2  -3  15       11.72       18.02      5.89 o 
   3  -3  15      496.05      464.42     14.46 o 
   4  -3  15      621.55      609.90     17.19 o 
   5  -3  15      251.32      260.47     26.09 o 
   6  -3  15       28.19       17.52      9.15 o 
   7  -3  15        6.01        6.00      8.67 o 
   8  -3  15       36.19       47.31     12.27 o 
  -8  -2  15       89.66       93.24     10.77 o 
  -7  -2  15        0.94        3.41      9.42 o 
  -6  -2  15       29.21       39.58     11.14 o 
  -5  -2  15       21.61       17.48      6.80 o 
  -4  -2  15       22.97       30.96      7.09 o 
  -3  -2  15      226.54      220.85     12.24 o 
  -2  -2  15      127.50      130.23      9.82 o 
  -1  -2  15      197.93      194.11     11.96 o 
   0  -2  15       40.67       40.32      8.50 o 
   1  -2  15      276.32      263.51     18.38 o 
   2  -2  15       15.36       17.39      5.04 o 
   3  -2  15        5.52        9.62      4.67 o 
   4  -2  15      844.47      843.59     20.32 o 
   5  -2  15      294.29      282.89     18.88 o 
   6  -2  15        9.40       10.11      7.03 o 
   7  -2  15       15.66       12.83      9.04 o 
   8  -2  15       19.19       26.11     11.44 o 
  -9  -1  15       30.22       27.50      8.68 o 
  -8  -1  15        0.22        5.64      7.89 o 
  -7  -1  15        5.38        1.99      6.94 o 
  -6  -1  15        0.16        2.60      7.03 o 
  -5  -1  15      485.73      500.46     18.62 o 
  -4  -1  15     1570.71     1518.45     32.56 o 
  -3  -1  15        1.60       -5.56      4.17 o 
  -2  -1  15      275.91      259.95     10.95 o 
  -1  -1  15      419.70      445.33     11.89 o 
   0  -1  15      309.25      328.17     10.29 o 
   1  -1  15       73.66       75.25      6.14 o 
   2  -1  15      196.94      200.27     10.52 o 
   3  -1  15        2.23       -3.83      3.67 o 
   4  -1  15       22.71       26.51      5.91 o 
   5  -1  15       21.22       15.32      5.85 o 
   6  -1  15       32.34       33.89      7.11 o 
   7  -1  15       80.74       70.74     10.72 o 
   8  -1  15       30.12       20.93      9.30 o 
  -8   0  15        1.99       10.11      8.26 o 
  -7   0  15       15.78        7.64      7.70 o 
  -6   0  15       62.16       60.47      9.50 o 
  -5   0  15       15.27       10.52      8.95 o 
  -4   0  15      563.86      616.69     24.05 o 
  -3   0  15      472.38      514.28     18.08 o 
  -2   0  15        8.66        8.55      6.83 o 
  -1   0  15       52.30       45.15      7.13 o 
   0   0  15        2.63        1.05      6.26 o 
   1   0  15     1008.44     1022.04     19.54 o 
   2   0  15      187.75      186.92      9.36 o 
   3   0  15        1.61        4.41      4.26 o 
   4   0  15        5.48        4.83      4.49 o 
   5   0  15      155.86      151.45     12.07 o 
   6   0  15      209.32      225.45     14.80 o 
   7   0  15        9.48        4.66      7.24 o 
   8   0  15      131.09      136.00     13.64 o 
   9   0  15       59.41       57.20     13.81 o 
  -8   1  15        3.87       -9.66      6.44 o 
  -7   1  15        0.13        6.23      7.65 o 
  -6   1  15       97.16       81.40     10.29 o 
  -5   1  15       12.61       16.73      6.82 o 
  -4   1  15      165.51      169.28     15.36 o 
  -3   1  15      532.27      582.46     19.19 o 
  -2   1  15      200.22      224.65     10.03 o 
  -1   1  15       10.60        7.57      4.47 o 
   0   1  15      612.46      626.12     15.72 o 
   1   1  15      273.73      296.72     11.33 o 
   2   1  15      250.48      256.37     10.65 o 
   3   1  15     2298.08     2210.35     40.95 o 
   4   1  15       59.63       62.94     19.17 o 
   5   1  15      228.79      210.04     13.44 o 
   6   1  15        0.61       -3.92      7.92 o 
   7   1  15       58.37       70.19     10.88 o 
   8   1  15      157.82      139.56     13.79 o 
   9   1  15      122.08       89.06     22.77 o 
  -8   2  15        2.05      -12.46      9.04 o 
  -7   2  15       32.65        5.89      9.79 o 
  -6   2  15      317.21      320.97     16.82 o 
  -5   2  15      856.32      897.39     49.41 o 
  -4   2  15      357.42      415.65     13.80 o 
  -3   2  15       35.68       42.72      8.26 o 
  -2   2  15       47.42       41.80      5.83 o 
  -1   2  15      203.87      205.44      9.66 o 
   0   2  15      135.91      160.20      8.69 o 
   1   2  15     3041.28     3153.49     41.22 o 
   2   2  15     1397.53     1390.06     24.48 o 
   3   2  15      259.03      293.26     11.30 o 
   4   2  15      115.10       90.99      7.86 o 
   5   2  15        2.28       -1.16     10.09 o 
   6   2  15      624.19      594.50     24.72 o 
   7   2  15       94.51       96.05     28.81 o 
   8   2  15       24.95       31.11      9.50 o 
   9   2  15       21.53       18.99     21.44 o 
  -8   3  15       10.20       19.73     10.88 o 
  -7   3  15       14.37       20.26     10.24 o 
  -6   3  15      261.82      247.38     19.43 o 
  -5   3  15      724.66      753.17     27.69 o 
  -4   3  15       85.97       98.51      9.96 o 
  -3   3  15        1.79        5.64      5.00 o 
  -2   3  15       76.64       67.34      8.09 o 
  -1   3  15      213.68      257.83     12.56 o 
   0   3  15     1016.11     1067.49     24.83 o 
   1   3  15      644.73      612.66     18.54 o 
   2   3  15      155.22      163.76     15.89 o 
   3   3  15      469.95      484.00     17.10 o 
   4   3  15       67.70       57.77      8.67 o 
   5   3  15      493.78      446.48     17.86 o 
   6   3  15      548.27      595.59     17.38 o 
   7   3  15      298.30      325.97     24.24 o 
   8   3  15        2.48       -1.20     10.73 o 
   9   3  15        2.42       -7.47     12.12 o 
  -7   4  15       19.21        6.30      8.85 o 
  -6   4  15       31.81       40.54     11.37 o 
  -5   4  15      128.06      119.25     10.51 o 
  -4   4  15      247.46      268.75     13.43 o 
  -3   4  15       16.47       12.86      5.68 o 
  -2   4  15       27.05       40.46      6.62 o 
  -1   4  15      980.83      952.66     22.39 o 
   0   4  15      199.73      209.57     11.80 o 
   1   4  15        4.92       11.60      4.77 o 
   2   4  15        1.28       -3.37      5.48 o 
   3   4  15       77.41       92.24     16.98 o 
   4   4  15       39.90       39.27      8.16 o 
   5   4  15       84.26      102.73      9.93 o 
   6   4  15      422.20      419.61     14.22 o 
   7   4  15       43.29       49.86      9.16 o 
   8   4  15        1.16       -3.49     10.47 o 
   9   4  15        3.86       -3.94     10.73 o 
  -7   5  15       20.59       -5.59      7.05 o 
  -6   5  15       28.65       29.14      7.77 o 
  -5   5  15      243.79      246.03     17.91 o 
  -4   5  15       20.75       12.60      5.29 o 
  -3   5  15       47.15       36.19     11.85 o 
  -2   5  15      166.27      164.35      8.99 o 
  -1   5  15      353.22      374.90     11.64 o 
   0   5  15      985.95      971.25     19.50 o 
   1   5  15       84.18       88.28     11.54 o 
   2   5  15        1.41       -3.46      3.46 o 
   3   5  15       13.41       11.46      4.30 o 
   4   5  15        1.00        1.99      3.62 o 
   5   5  15       49.33       49.65      5.86 o 
   6   5  15       33.46       46.61      7.17 o 
   7   5  15      121.39      119.10     26.86 o 
   8   5  15       11.30        7.38      6.95 o 
   9   5  15        2.23        3.93      8.15 o 
  -6   6  15       98.67      115.06     18.87 o 
  -5   6  15       50.01       56.61     13.84 o 
  -4   6  15       18.31       12.72      9.87 o 
  -3   6  15       51.66       54.06     12.12 o 
  -2   6  15      222.98      204.31     18.57 o 
  -1   6  15      553.87      567.46     27.42 o 
   0   6  15      345.08      336.25     21.16 o 
   1   6  15      372.94      383.60     22.17 o 
   2   6  15       55.31       47.19     10.92 o 
   3   6  15       72.40       67.45     12.01 o 
   4   6  15       29.90       25.27      6.81 o 
   5   6  15      104.86       99.53     10.58 o 
   6   6  15       97.98      100.54     15.76 o 
   7   6  15       29.24       38.15     12.72 o 
   8   6  15       15.11       21.46     11.63 o 
  -5   7  15        3.75       -7.20      7.95 o 
  -4   7  15       40.21       23.30     10.92 o 
  -3   7  15       38.29       44.04     12.16 o 
  -2   7  15       20.51        5.63      8.29 o 
  -1   7  15       31.51       56.95     11.63 o 
   0   7  15       43.93       62.28     11.70 o 
   1   7  15        2.14        0.75      6.79 o 
   2   7  15        8.77        3.23      6.83 o 
   3   7  15        0.18       -3.53      6.75 o 
   4   7  15       37.81       33.99      7.45 o 
   5   7  15       72.66       78.45     13.88 o 
   6   7  15       98.13       84.79     14.93 o 
   7   7  15       43.37       39.88     12.57 o 
   8   7  15       20.31        7.24     10.95 o 
  -4   8  15        8.76       21.95     10.92 o 
  -3   8  15        2.35       -2.18      7.77 o 
  -2   8  15        1.65        2.66      8.37 o 
  -1   8  15        7.63       16.92      8.74 o 
   0   8  15       49.92       50.01     11.33 o 
   1   8  15      156.55      146.27     15.19 o 
   2   8  15       52.06       51.73     11.29 o 
   3   8  15       52.51       42.88     10.99 o 
   4   8  15        0.95       -2.33      6.53 o 
   5   8  15       35.06       35.15     11.18 o 
   6   8  15      276.45      276.08     22.47 o 
   7   8  15       50.85       60.63     14.52 o 
  -3   9  15       23.66       11.82     10.73 o 
  -2   9  15       41.55       36.13     11.52 o 
  -1   9  15       26.84       21.57      9.87 o 
   0   9  15       77.70       58.45     12.12 o 
   1   9  15       26.86       28.36     10.13 o 
   2   9  15        8.25        9.15      8.18 o 
   3   9  15       83.61       72.22     13.09 o 
   4   9  15       33.00       23.84      7.18 o 
   5   9  15       56.97       45.77     12.23 o 
   6   9  15      148.68      158.43     18.61 o 
  -1  10  15       28.51       17.14     10.58 o 
   0  10  15        4.60       -1.76      8.03 o 
   1  10  15       10.49        8.85      8.48 o 
   2  10  15        0.31        3.00      8.55 o 
   3  10  15       87.01       83.13     13.92 o 
   4  10  15      110.98      104.97     10.81 o 
  -4  -8  16       31.37       46.11     14.18 o 
  -3  -8  16       95.05       84.64     15.98 o 
  -2  -8  16        0.15       -5.78     10.02 o 
  -1  -8  16        3.52       12.87     10.43 o 
   0  -8  16       49.55       72.93     15.34 o 
   1  -8  16      184.65      226.18     22.10 o 
  -5  -7  16       55.12       39.77     13.73 o 
  -4  -7  16      115.65      130.25     17.93 o 
  -3  -7  16        2.33       -1.01      9.79 o 
  -2  -7  16       15.06       11.82     11.03 o 
  -1  -7  16        1.12       -5.03      9.75 o 
   0  -7  16      166.61      158.92     18.61 o 
   1  -7  16      185.32      216.58     20.97 o 
   2  -7  16      175.73      191.89     20.56 o 
   3  -7  16       67.21       73.53     15.98 o 
  -6  -6  16      154.68      125.04     18.68 o 
  -5  -6  16       80.47       86.66     16.69 o 
  -4  -6  16        8.94        4.84      9.53 o 
  -3  -6  16      176.97      198.61     20.26 o 
  -2  -6  16        2.02      -11.18      8.25 o 
  -1  -6  16       17.45       13.51     10.50 o 
   0  -6  16      268.17      268.84     21.80 o 
   1  -6  16       56.07       84.22     14.86 o 
   2  -6  16       96.69      111.83     17.11 o 
   3  -6  16        2.71       14.07     11.18 o 
   4  -6  16        1.69       11.67     12.19 o 
   5  -6  16       60.76       72.89     17.89 o 
  -7  -5  16      102.64      104.86     18.57 o 
  -6  -5  16       31.78       36.35     12.91 o 
  -5  -5  16        1.37       -6.53      9.15 o 
  -4  -5  16      205.26      216.05     20.41 o 
  -3  -5  16       41.06       46.44     13.62 o 
  -2  -5  16        3.58        3.58      7.10 o 
  -1  -5  16        9.59       17.08      7.81 o 
   0  -5  16      260.25      279.25     21.29 o 
   1  -5  16        2.06       -0.65      6.92 o 
   2  -5  16       32.06       52.03     13.21 o 
   3  -5  16      615.28      610.60     32.49 o 
   4  -5  16        1.60       20.60     12.12 o 
   5  -5  16       34.66       48.10     14.33 o 
   6  -5  16       81.33       72.97     18.61 o 
  -8  -4  16        4.69        8.22      9.53 o 
  -7  -4  16       18.82       13.88      9.38 o 
  -6  -4  16      339.76      343.58     21.23 o 
  -5  -4  16      184.58      171.33      8.68 o 
  -4  -4  16       37.68       46.96     13.47 o 
  -3  -4  16      118.45      129.77     23.75 o 
  -2  -4  16       37.14       39.05      5.94 o 
  -1  -4  16      229.55      244.89     10.36 o 
   0  -4  16        8.10        6.70      4.76 o 
   1  -4  16       62.66       64.59      7.48 o 
   2  -4  16      361.88      376.34     12.82 o 
   3  -4  16        1.27       -5.68      4.21 o 
   4  -4  16       58.40       50.89      7.59 o 
   5  -4  16       34.14       34.71      7.56 o 
   6  -4  16      217.68      229.61     24.72 o 
  -8  -3  16        0.89        0.26      9.68 o 
  -7  -3  16      163.48      129.76     10.82 o 
  -6  -3  16      646.23      646.58     28.21 o 
  -5  -3  16      381.08      411.06     16.90 o 
  -4  -3  16       25.64       22.12      6.75 o 
  -3  -3  16        2.58       -0.63      4.98 o 
  -2  -3  16      235.90      256.81     11.14 o 
  -1  -3  16      148.35      152.73     18.20 o 
   0  -3  16     1340.91     1315.27     24.67 o 
   1  -3  16        1.70       -2.97      4.11 o 
   2  -3  16      347.55      320.04     12.08 o 
   3  -3  16        0.21        3.42      4.62 o 
   4  -3  16      134.29      141.68      9.70 o 
   5  -3  16      292.99      298.00     15.53 o 
   6  -3  16      135.87      124.48     14.52 o 
   7  -3  16      114.63       97.47     14.52 o 
  -8  -2  16       30.72       13.19      7.86 o 
  -7  -2  16      113.14      150.29     17.18 o 
  -6  -2  16      245.04      245.99     19.55 o 
  -5  -2  16       24.49       15.42      9.23 o 
  -4  -2  16        1.00       -0.44      5.68 o 
  -3  -2  16       18.23       24.68      6.83 o 
  -2  -2  16      582.82      591.66     21.29 o 
  -1  -2  16     2001.67     1956.70     54.79 o 
   0  -2  16      916.99      941.66     23.68 o 
   1  -2  16      172.68      158.36     11.31 o 
   2  -2  16       28.35       31.62      5.99 o 
   3  -2  16       62.19       62.76      7.71 o 
   4  -2  16      143.05      154.08      9.98 o 
   5  -2  16      162.38      161.20     22.51 o 
   6  -2  16      119.14      115.10     14.59 o 
   7  -2  16      131.58      105.64     15.01 o 
   8  -2  16        0.17        3.00      9.12 o 
  -8  -1  16      165.38      199.42     15.52 o 
  -7  -1  16      129.18      135.37     30.97 o 
  -6  -1  16        0.97        8.16     12.85 o 
  -5  -1  16      176.43      182.68     15.42 o 
  -4  -1  16       19.01       20.20      7.27 o 
  -3  -1  16      446.44      468.01     19.10 o 
  -2  -1  16      177.75      172.20      9.53 o 
  -1  -1  16     1499.37     1507.65     23.29 o 
   0  -1  16     2011.54     1984.89     27.46 o 
   1  -1  16      758.11      746.84     16.16 o 
   2  -1  16       60.36       57.53      6.19 o 
   3  -1  16       11.13        5.65      4.97 o 
   4  -1  16      196.77      204.76     11.11 o 
   5  -1  16      134.84      156.54     13.15 o 
   6  -1  16       70.83       64.15     15.36 o 
   7  -1  16        0.32        4.44      7.32 o 
   8  -1  16        9.38        9.92      8.52 o 
  -8   0  16       34.61       50.62     14.46 o 
  -7   0  16      343.62      377.62     25.70 o 
  -6   0  16       90.95       99.60     10.89 o 
  -5   0  16        9.34       11.81      8.76 o 
  -4   0  16      149.10      140.31     11.20 o 
  -3   0  16        3.53        8.07      6.03 o 
  -2   0  16      505.06      491.98     18.06 o 
  -1   0  16      593.50      559.91     18.70 o 
   0   0  16      654.06      662.03     33.16 o 
   1   0  16        1.41        2.92      5.61 o 
   2   0  16       85.29       88.65     12.85 o 
   3   0  16      426.68      408.99     24.39 o 
   4   0  16      110.22      111.08     23.07 o 
   5   0  16      114.50      122.95     11.83 o 
   6   0  16        5.60        9.16      7.16 o 
   7   0  16        8.80      -10.71      7.14 o 
   8   0  16       38.79       35.76     10.69 o 
  -8   1  16       46.40       55.02     10.86 o 
  -7   1  16      150.54      148.75     13.31 o 
  -6   1  16        7.95        5.29      7.15 o 
  -5   1  16        1.34       -0.07      6.69 o 
  -4   1  16        7.77       14.44      6.71 o 
  -3   1  16      576.10      578.69     19.83 o 
  -2   1  16       23.52       19.04      6.61 o 
  -1   1  16      147.32      182.97     15.27 o 
   0   1  16      184.58      198.47      9.84 o 
   1   1  16        9.98        4.43      4.38 o 
   2   1  16      168.64      165.20     13.71 o 
   3   1  16        5.84        5.79      6.79 o 
   4   1  16      247.66      267.02     14.66 o 
   5   1  16      830.48      911.50     52.17 o 
   6   1  16       61.07       37.45      8.95 o 
   7   1  16       31.38       10.20     11.55 o 
   8   1  16        0.78       -2.29      7.94 o 
  -8   2  16       69.83       37.97     13.39 o 
  -7   2  16        9.37       29.52     11.63 o 
  -6   2  16       20.78       29.18     12.27 o 
  -5   2  16       61.35       65.75      9.88 o 
  -4   2  16      146.44      147.49     11.76 o 
  -3   2  16       88.35       78.36      7.60 o 
  -2   2  16       18.52       25.47      5.55 o 
  -1   2  16      284.98      256.88     11.02 o 
   0   2  16       42.76       37.75      5.90 o 
   1   2  16       44.11       38.87      5.97 o 
   2   2  16      280.90      252.21     11.01 o 
   3   2  16      376.87      404.85     17.23 o 
   4   2  16       12.80       13.96      5.39 o 
   5   2  16      390.45      373.52     17.38 o 
   6   2  16      507.52      488.57     20.12 o 
   7   2  16        2.74        1.47      7.61 o 
   8   2  16        0.25       -4.06      7.68 o 
   9   2  16       30.91       11.65     11.10 o 
  -7   3  16       74.20       59.16     13.28 o 
  -6   3  16        0.16       10.80      9.00 o 
  -5   3  16      145.63      126.20     15.61 o 
  -4   3  16      125.15      101.30     14.01 o 
  -3   3  16       26.94       25.87      7.05 o 
  -2   3  16       93.47       77.71      9.53 o 
  -1   3  16       81.71      103.79      9.43 o 
   0   3  16      321.46      309.99     14.08 o 
   1   3  16        5.93       10.25      5.78 o 
   2   3  16      383.55      407.37     15.86 o 
   3   3  16      389.25      393.81     16.04 o 
   4   3  16       37.18       45.90      8.33 o 
   5   3  16      195.57      197.14     13.37 o 
   6   3  16      151.07      130.97     17.41 o 
   7   3  16        0.67        3.79     11.22 o 
   8   3  16       62.75       63.10     15.23 o 
   9   3  16       39.83       48.47     15.83 o 
  -7   4  16        4.86        3.68      8.55 o 
  -6   4  16        0.15       -0.08      7.50 o 
  -5   4  16        8.90        8.35      6.52 o 
  -4   4  16      259.29      295.10     20.84 o 
  -3   4  16      324.02      346.86     14.99 o 
  -2   4  16      435.94      442.61     15.98 o 
  -1   4  16      187.80      230.55     30.95 o 
   0   4  16       94.17      101.00      8.67 o 
   1   4  16      212.63      230.78     33.69 o 
   2   4  16       58.41       46.56      7.34 o 
   3   4  16      842.59      844.52     22.17 o 
   4   4  16      218.60      209.22     12.00 o 
   5   4  16       23.62       38.15      7.76 o 
   6   4  16       22.77       27.11      6.63 o 
   7   4  16      126.75      108.27     14.71 o 
   8   4  16       10.04       12.83     11.40 o 
  -6   5  16        9.23       12.29      6.42 o 
  -5   5  16       35.84       38.51      6.79 o 
  -4   5  16      175.57      167.39     10.48 o 
  -3   5  16      563.33      534.80     16.20 o 
  -2   5  16      326.72      340.28     12.49 o 
  -1   5  16       92.54       91.53      7.43 o 
   0   5  16       78.64       68.27     10.41 o 
   1   5  16       46.36       30.61      5.24 o 
   2   5  16       96.37      123.28      7.91 o 
   3   5  16      203.08      227.99     12.66 o 
   4   5  16      260.45      244.91     11.48 o 
   5   5  16        1.73        2.31      4.55 o 
   6   5  16        3.58       -6.39      4.26 o 
   7   5  16       16.86        7.56      5.48 o 
   8   5  16       15.72      -11.14      8.52 o 
  -6   6  16       19.17       27.05     13.24 o 
  -5   6  16       85.95       79.05     16.21 o 
  -4   6  16      163.23      190.43     20.03 o 
  -3   6  16       72.67       91.54     14.89 o 
  -2   6  16      152.02      115.81     15.87 o 
  -1   6  16        0.25       -9.96      6.64 o 
   0   6  16       71.19       80.70     13.58 o 
   1   6  16      441.36      403.82     23.26 o 
   2   6  16      115.77      109.17     14.33 o 
   3   6  16        1.05       -8.72      5.81 o 
   4   6  16        3.49        4.46      8.55 o 
   5   6  16       13.38        6.57     13.24 o 
   6   6  16       15.54       24.69      7.63 o 
   7   6  16       37.99       33.28     13.17 o 
   8   6  16       71.91       77.73     16.88 o 
  -5   7  16       98.46       49.37     14.59 o 
  -4   7  16      133.54      142.56     18.72 o 
  -3   7  16        0.59       11.18      9.42 o 
  -2   7  16       11.16       21.57     10.47 o 
  -1   7  16        1.24       -5.48      7.05 o 
   0   7  16      160.14      138.70     16.17 o 
   1   7  16      484.55      466.13     24.84 o 
   2   7  16      148.66      140.53     15.79 o 
   3   7  16        1.79       -5.78      6.87 o 
   4   7  16        0.59        5.10      8.52 o 
   5   7  16        0.06        8.25      6.40 o 
   6   7  16       70.93       79.94     10.95 o 
   7   7  16       63.99       44.91     14.37 o 
  -4   8  16       53.51       69.33     14.63 o 
  -3   8  16       14.14       11.18      9.60 o 
  -2   8  16       10.79        7.02      8.89 o 
  -1   8  16        0.23       -4.05      7.58 o 
   0   8  16       49.69       72.07     13.09 o 
   1   8  16      174.73      169.80     16.77 o 
   2   8  16      346.67      283.54     20.63 o 
   3   8  16       58.67       90.90     14.29 o 
   4   8  16        0.24        3.01      6.02 o 
   5   8  16       12.66       16.53      7.43 o 
   6   8  16       54.73       47.98     13.54 o 
  -2   9  16        4.98       -0.41      9.53 o 
  -1   9  16       12.02        7.84      9.83 o 
   0   9  16       62.29       62.28     13.32 o 
   1   9  16      100.14       96.42     14.52 o 
   2   9  16      126.58      130.85     15.94 o 
   3   9  16       10.32        0.19      8.67 o 
   4   9  16       48.23       53.68     12.72 o 
   5   9  16       19.20        5.39      7.08 o 
   1  10  16       20.32       17.74      9.75 o 
   2  10  16       17.02       15.12     10.47 o 
   3  10  16       41.48       45.13     12.38 o 
  -2  -8  17       25.31       12.12     12.27 o 
  -1  -8  17       60.12       78.22     16.06 o 
   0  -8  17       29.71       33.99     13.81 o 
  -5  -7  17        8.86        7.95     12.01 o 
  -4  -7  17       20.49       25.66     12.72 o 
  -3  -7  17       47.14       43.86     14.37 o 
  -2  -7  17      119.83      109.62     17.11 o 
  -1  -7  17       25.78       46.11     13.02 o 
   0  -7  17       63.24       90.49     16.06 o 
   1  -7  17       79.50      102.91     17.41 o 
   2  -7  17       21.69       40.03     14.22 o 
   3  -7  17       21.94       10.80     13.24 o 
  -6  -6  17       12.15       11.14     12.46 o 
  -5  -6  17        7.84       18.87     11.97 o 
  -4  -6  17      127.52      132.43     18.42 o 
  -3  -6  17      308.07      242.69     22.02 o 
  -2  -6  17        3.84       -1.80      9.75 o 
  -1  -6  17      294.05      295.51     23.11 o 
   0  -6  17       53.18       67.75     14.33 o 
   1  -6  17       27.52       32.71     12.83 o 
   2  -6  17       60.11       68.47     15.61 o 
   3  -6  17       50.07       50.61     15.31 o 
   4  -6  17      144.25      201.61     22.77 o 
  -7  -5  17       82.37       71.58     17.37 o 
  -6  -5  17       32.30       31.51     14.74 o 
  -5  -5  17        3.20       10.39     11.14 o 
  -4  -5  17       95.14      116.94     17.29 o 
  -3  -5  17      855.25      855.99     37.10 o 
  -2  -5  17      318.59      372.04     25.55 o 
  -1  -5  17        0.42        9.04     10.54 o 
   0  -5  17        0.44      -11.37      7.58 o 
   1  -5  17        0.49      -12.61      8.67 o 
   2  -5  17      178.40      173.25     19.73 o 
   3  -5  17      185.81      217.29     21.95 o 
   4  -5  17       34.20       58.64     15.98 o 
   5  -5  17      118.64      105.98     19.17 o 
  -7  -4  17        0.79       16.06      9.64 o 
  -6  -4  17        0.06        1.34      6.53 o 
  -5  -4  17        5.29        1.55      4.99 o 
  -4  -4  17      248.80      236.05     12.91 o 
  -3  -4  17      714.66      722.66     20.46 o 
  -2  -4  17      250.08      238.02     13.41 o 
  -1  -4  17      140.04      136.12     10.39 o 
   0  -4  17       27.56       17.40      5.28 o 
   1  -4  17        7.21        3.90      4.91 o 
   2  -4  17       30.33       22.70      5.64 o 
   3  -4  17      714.32      731.31     20.76 o 
   4  -4  17      270.72      284.77     13.97 o 
   5  -4  17        8.43       13.66      6.96 o 
   6  -4  17       14.91       21.46      9.27 o 
  -7  -3  17       21.71       16.29      7.36 o 
  -6  -3  17       13.48       11.52      9.94 o 
  -5  -3  17      202.55      164.24     15.61 o 
  -4  -3  17        1.53       -4.61      5.53 o 
  -3  -3  17      177.58      195.57     11.91 o 
  -2  -3  17      102.50      124.58     30.20 o 
  -1  -3  17        4.11        7.09      4.81 o 
   0  -3  17        2.91        7.44      4.76 o 
   1  -3  17        3.98       -1.86      4.39 o 
   2  -3  17      218.71      234.39     11.35 o 
   3  -3  17      173.33      176.66     15.55 o 
   4  -3  17       71.73       58.32      8.23 o 
   5  -3  17       17.65       12.83      8.74 o 
   6  -3  17        1.82        0.34      8.25 o 
   7  -3  17       99.51      134.12     16.09 o 
  -8  -2  17       11.09        9.18      7.83 o 
  -7  -2  17        6.06        4.73      9.98 o 
  -6  -2  17        0.37       16.36     10.50 o 
  -5  -2  17       33.30       23.90      9.72 o 
  -4  -2  17       19.81       41.83     10.69 o 
  -3  -2  17       11.86       12.52      6.62 o 
  -2  -2  17       24.05       27.27      7.10 o 
  -1  -2  17       84.02       99.40      8.52 o 
   0  -2  17      279.57      295.20     12.23 o 
   1  -2  17      210.11      200.98     16.92 o 
   2  -2  17      179.49      199.26     10.55 o 
   3  -2  17      436.61      453.86     15.33 o 
   4  -2  17       70.05       58.65     16.45 o 
   5  -2  17        8.95        3.86      8.29 o 
   6  -2  17        6.65        4.35      8.59 o 
   7  -2  17      156.82      182.66     18.31 o 
  -8  -1  17        1.75       15.52      8.93 o 
  -7  -1  17        0.40        3.97      7.40 o 
  -6  -1  17       94.04      111.74     15.85 o 
  -5  -1  17       88.72       82.40     10.30 o 
  -4  -1  17       65.07       69.07      9.36 o 
  -3  -1  17      281.03      293.46     15.05 o 
  -2  -1  17      821.89      832.81     41.10 o 
  -1  -1  17      561.94      559.06     20.48 o 
   0  -1  17      563.65      590.45     16.59 o 
   1  -1  17      681.71      676.04     17.92 o 
   2  -1  17      198.17      206.59     14.39 o 
   3  -1  17      521.82      546.84     41.74 o 
   4  -1  17       50.39       53.38     13.21 o 
   5  -1  17       25.98       18.67      7.88 o 
   6  -1  17       50.84       36.61      9.71 o 
   7  -1  17       20.96       22.95      9.40 o 
   8  -1  17       18.61       10.97     15.85 o 
  -8   0  17       22.39       33.98     10.21 o 
  -7   0  17      121.79      128.60     38.58 o 
  -6   0  17      394.51      403.79     19.09 o 
  -5   0  17      173.61      177.68     13.06 o 
  -4   0  17       19.37       19.93     17.18 o 
  -3   0  17       43.20       46.20      8.01 o 
  -2   0  17       40.19       45.92      8.24 o 
  -1   0  17       28.52       28.95      7.50 o 
   0   0  17     2086.70     2152.59     57.81 o 
   1   0  17      261.55      264.28     14.26 o 
   2   0  17       28.30       18.30      7.43 o 
   3   0  17      113.26      109.93     23.67 o 
   4   0  17        0.05        2.32     10.69 o 
   5   0  17      142.97      143.27     26.88 o 
   6   0  17        3.35        3.00      7.00 o 
   7   0  17        0.91       -3.61      7.50 o 
   8   0  17       24.18        5.41      8.70 o 
  -8   1  17        3.92       10.86     11.33 o 
  -7   1  17       38.03       50.76     10.65 o 
  -6   1  17      224.44      232.88     23.03 o 
  -5   1  17      524.16      564.07     21.27 o 
  -4   1  17      128.90      129.28     11.58 o 
  -3   1  17      121.42      107.36     10.48 o 
  -2   1  17       45.84       53.88      9.79 o 
  -1   1  17      121.87      124.60     10.60 o 
   0   1  17      119.93      125.91     18.80 o 
   1   1  17      637.93      624.26     32.32 o 
   2   1  17      106.93      108.64     10.56 o 
   3   1  17       71.13       80.95      9.94 o 
   4   1  17        6.51       10.94      7.26 o 
   5   1  17       91.03      101.72     11.48 o 
   6   1  17      122.53      118.32     12.32 o 
   7   1  17       42.72       58.94     11.22 o 
   8   1  17        1.11        1.29      8.63 o 
  -7   2  17       31.10       30.61     12.34 o 
  -6   2  17      459.70      434.92     27.80 o 
  -5   2  17      568.69      510.57     20.43 o 
  -4   2  17      271.10      270.27     15.27 o 
  -3   2  17       46.15       35.57     10.52 o 
  -2   2  17       35.55       46.06      7.76 o 
  -1   2  17      491.24      493.50     14.98 o 
   0   2  17       13.66       12.18      6.97 o 
   1   2  17       51.30       54.97      9.28 o 
   2   2  17      471.76      473.10     15.11 o 
   3   2  17       99.37       90.42     12.69 o 
   4   2  17      148.84      146.17     11.96 o 
   5   2  17      255.38      217.35     17.41 o 
   6   2  17      398.00      397.21     19.21 o 
   7   2  17        4.80       13.05      8.36 o 
   8   2  17       88.21       69.22     11.81 o 
  -7   3  17       53.07       60.36     14.37 o 
  -6   3  17       41.98       54.25     12.42 o 
  -5   3  17      123.86      131.79     15.91 o 
  -4   3  17      168.15      151.46     12.23 o 
  -3   3  17        0.91       -0.62      5.65 o 
  -2   3  17      184.98      198.14     12.47 o 
  -1   3  17       45.71       57.04      8.36 o 
   0   3  17        4.44        3.20      5.87 o 
   1   3  17       53.04       68.72      8.80 o 
   2   3  17      136.54      130.30     18.03 o 
   3   3  17        4.03        3.31      5.77 o 
   4   3  17        8.15        3.23      6.61 o 
   5   3  17      186.32      219.71     31.31 o 
   6   3  17      392.38      330.06     24.16 o 
   7   3  17      118.04      102.76     16.84 o 
  -6   4  17       36.58       19.96      9.83 o 
  -5   4  17        0.50        4.22      6.50 o 
  -4   4  17        1.78        3.06      6.33 o 
  -3   4  17        0.82        0.86      5.53 o 
  -2   4  17      101.31      112.05      9.89 o 
  -1   4  17      389.12      403.43     17.69 o 
   0   4  17      922.15      902.40     23.11 o 
   1   4  17        3.60       -1.04      5.19 o 
   2   4  17        6.88        9.19      5.89 o 
   3   4  17       10.42       13.33      6.26 o 
   4   4  17       80.39       92.43      9.76 o 
   5   4  17       31.36       36.49      8.59 o 
   6   4  17      439.75      494.62     21.76 o 
   7   4  17       73.57       50.76     12.91 o 
   8   4  17        0.75        3.79     10.73 o 
  -6   5  17       29.99       30.16      9.19 o 
  -5   5  17        0.17       -1.19      5.47 o 
  -4   5  17        5.78       -0.35      5.25 o 
  -3   5  17        7.50        1.12      5.23 o 
  -2   5  17      409.94      428.49     14.77 o 
  -1   5  17      770.66      787.81     19.74 o 
   0   5  17      630.28      632.89     17.21 o 
   1   5  17      178.32      172.70     13.17 o 
   2   5  17        4.10       -1.77      4.53 o 
   3   5  17       62.95       57.30      7.12 o 
   4   5  17       42.91       35.33      6.73 o 
   5   5  17      281.02      287.33     13.42 o 
   6   5  17       85.34       72.07      7.52 o 
   7   5  17        5.65        5.01      9.05 o 
   8   5  17       10.02        7.80      9.38 o 
  -5   6  17       19.52       19.06     11.97 o 
  -4   6  17       12.58        0.49      9.15 o 
  -3   6  17       66.76       53.01     13.32 o 
  -2   6  17       67.39       76.72     14.14 o 
  -1   6  17      283.06      264.79     21.68 o 
   0   6  17      438.93      445.76     25.70 o 
   1   6  17       56.77       70.38     13.43 o 
   2   6  17        0.09        3.04      7.50 o 
   3   6  17        0.44        0.79      8.18 o 
   4   6  17      102.58      100.69     15.53 o 
   5   6  17       70.61       80.40     14.82 o 
   6   6  17      101.15      126.80     12.48 o 
   7   6  17        3.82        6.05      7.55 o 
  -4   7  17       45.54       59.76     14.63 o 
  -3   7  17       38.17       23.18     11.33 o 
  -2   7  17       10.39       15.38     10.13 o 
  -1   7  17        9.07       -2.66      8.10 o 
   0   7  17       62.87       60.74     13.13 o 
   1   7  17       42.29       37.33     10.92 o 
   2   7  17      166.45      175.54     17.89 o 
   3   7  17      206.78      205.77     19.51 o 
   4   7  17        1.70        8.85      9.27 o 
   5   7  17      145.06      181.66     13.66 o 
   6   7  17       92.81       79.70     11.17 o 
   7   7  17        0.41       -5.20      6.73 o 
  -3   8  17       22.46       22.92     12.12 o 
  -2   8  17       16.91       31.36     11.63 o 
  -1   8  17       22.79       13.58      9.72 o 
   0   8  17       31.55       18.08     10.50 o 
   1   8  17       11.58        4.01      8.82 o 
   2   8  17       57.71       32.75     11.18 o 
   3   8  17       67.14       45.96     12.34 o 
   4   8  17      152.77      119.75     16.84 o 
   5   8  17      114.83      104.35     11.70 o 
   6   8  17       12.44        9.45      7.79 o 
  -1   9  17       37.56       29.86     11.89 o 
   0   9  17        0.19        4.84      8.78 o 
   1   9  17       14.73       24.09     10.43 o 
   2   9  17       28.84       21.53     10.50 o 
   3   9  17       45.93       47.31     12.79 o 
   4   9  17       63.58       53.42     13.77 o 
  -3  -7  18        4.63        0.86     11.37 o 
  -2  -7  18        0.88       -1.69     10.92 o 
  -1  -7  18       31.30       61.71     15.49 o 
   0  -7  18      132.22      143.84     19.36 o 
   1  -7  18      245.03      253.49     24.35 o 
  -5  -6  18        5.56       -5.33     10.65 o 
  -4  -6  18      143.76      160.98     20.07 o 
  -3  -6  18        2.22       -9.60     10.17 o 
  -2  -6  18       59.46       72.11     15.83 o 
  -1  -6  18      227.22      242.13     22.85 o 
   0  -6  18       67.06       91.95     16.88 o 
   1  -6  18      185.06      175.12     20.93 o 
   2  -6  18      124.95      121.74     18.83 o 
   3  -6  18        1.02       -3.79     10.77 o 
  -6  -5  18       71.10       84.19     17.97 o 
  -5  -5  18       32.26       39.84     14.44 o 
  -4  -5  18        2.92        6.08     10.47 o 
  -3  -5  18       29.86       20.93     12.34 o 
  -2  -5  18      246.02      279.04     23.18 o 
  -1  -5  18      287.08      357.82     25.55 o 
   0  -5  18      140.30      196.54     20.45 o 
   1  -5  18        7.15        9.64     10.47 o 
   2  -5  18        1.57       -5.29     10.28 o 
   3  -5  18        0.09       -4.76     11.18 o 
   4  -5  18       15.91       13.81     13.13 o 
  -6  -4  18      101.91      106.88     13.13 o 
  -5  -4  18        1.25       -1.21      5.00 o 
  -4  -4  18        2.32       -4.26     12.23 o 
  -3  -4  18       91.64      101.01     12.32 o 
  -2  -4  18      332.51      329.42     12.80 o 
  -1  -4  18      420.67      417.71     17.69 o 
   0  -4  18      116.87      132.50      8.84 o 
   1  -4  18       62.65       50.47      6.62 o 
   2  -4  18        0.99        5.55      5.80 o 
   3  -4  18       14.06        2.56      6.24 o 
   4  -4  18        0.58       -5.56      5.87 o 
   5  -4  18      259.42      232.22     16.66 o 
  -7  -3  18      115.61       95.22     10.56 o 
  -6  -3  18        6.31       -8.10      8.55 o 
  -5  -3  18        0.38       -4.84      8.44 o 
  -4  -3  18       54.35       45.70      8.43 o 
  -3  -3  18      106.28       99.26     27.29 o 
  -2  -3  18      301.88      302.75     14.76 o 
  -1  -3  18       59.39       54.66      7.35 o 
   0  -3  18       76.11       70.24      7.68 o 
   1  -3  18       17.42        9.29      5.60 o 
   2  -3  18       28.64       28.38      6.09 o 
   3  -3  18      136.34      150.87     10.30 o 
   4  -3  18      113.16      117.27     13.84 o 
   5  -3  18        8.48       24.16      9.94 o 
   6  -3  18      147.45      128.30     15.79 o 
  -7  -2  18       51.92       34.29     12.83 o 
  -6  -2  18       41.79       27.80     11.40 o 
  -5  -2  18        0.15       -5.51      8.29 o 
  -4  -2  18      109.79       83.92     13.17 o 
  -3  -2  18        5.95       13.43      8.97 o 
  -2  -2  18       50.81       54.15      8.73 o 
  -1  -2  18      621.89      576.96     20.84 o 
   0  -2  18      476.82      437.29     17.47 o 
   1  -2  18        0.91        5.00      6.16 o 
   2  -2  18        1.55        3.83      6.03 o 
   3  -2  18      296.04      282.27     20.18 o 
   4  -2  18       55.59       48.85     11.67 o 
   5  -2  18        5.06       16.51      9.27 o 
   6  -2  18       40.60       32.60     11.70 o 
   7  -2  18       19.12       17.59     10.73 o 
  -7  -1  18      252.49      259.65     25.81 o 
  -6  -1  18       53.03       60.64     10.24 o 
  -5  -1  18       23.11       15.99      7.95 o 
  -4  -1  18       38.39       57.74      9.48 o 
  -3  -1  18        2.61        5.93      6.51 o 
  -2  -1  18      642.08      661.01     22.11 o 
  -1  -1  18      547.11      598.76     40.87 o 
   0  -1  18      648.85      632.52     22.17 o 
   1  -1  18       28.75       24.19      7.54 o 
   2  -1  18       28.13       17.63      7.66 o 
   3  -1  18      408.70      387.18     18.11 o 
   4  -1  18      434.19      464.19     19.90 o 
   5  -1  18       65.73       76.28     11.02 o 
   6  -1  18        0.58        0.08      6.99 o 
   7  -1  18        2.61        9.47      8.38 o 
  -7   0  18        6.27        3.41      7.97 o 
  -6   0  18       77.30       94.58     23.73 o 
  -5   0  18       22.44       24.94      8.12 o 
  -4   0  18       73.31       82.38     10.39 o 
  -3   0  18      239.66      245.28     18.18 o 
  -2   0  18       22.19       25.23      7.55 o 
  -1   0  18      285.77      306.69     16.24 o 
   0   0  18      310.07      339.30     15.96 o 
   1   0  18      185.07      198.01     15.87 o 
   2   0  18       42.38       44.94      8.56 o 
   3   0  18       75.09       69.69      9.95 o 
   4   0  18      820.10      785.24     25.01 o 
   5   0  18      192.37      207.33     26.41 o 
   6   0  18        2.45       -2.33      7.40 o 
   7   0  18        0.06       11.80      9.27 o 
  -7   1  18       52.51       52.63     11.29 o 
  -6   1  18        0.41        8.10      7.63 o 
  -5   1  18       66.57       73.70     10.72 o 
  -4   1  18        1.80        3.46      9.36 o 
  -3   1  18        7.33        2.38     12.79 o 
  -2   1  18      340.22      365.34     16.67 o 
  -1   1  18      176.31      181.15     12.75 o 
   0   1  18       12.89       16.31      6.75 o 
   1   1  18       66.20       73.61      9.51 o 
   2   1  18      125.46      106.12     10.80 o 
   3   1  18       76.24       91.82     10.65 o 
   4   1  18      325.51      333.27     25.77 o 
   5   1  18      372.42      375.79     38.94 o 
   6   1  18       23.12        1.89      7.93 o 
   7   1  18        0.49        3.44      8.33 o 
   8   1  18        5.64       -1.42      8.44 o 
  -7   2  18        5.76        1.73     11.18 o 
  -6   2  18        0.04       10.13      7.89 o 
  -5   2  18       78.60       86.98     18.51 o 
  -4   2  18     1028.26     1025.50     29.04 o 
  -3   2  18      322.28      349.44     16.86 o 
  -2   2  18      251.41      263.38     14.67 o 
  -1   2  18      274.45      339.17     26.64 o 
   0   2  18       58.94       58.21     14.87 o 
   1   2  18      442.67      439.45     17.78 o 
   2   2  18       84.81       85.18     12.91 o 
   3   2  18      146.85      169.81     12.76 o 
   4   2  18      310.08      325.43     16.98 o 
   5   2  18      260.23      235.10     15.20 o 
   6   2  18       29.28       12.61     17.18 o 
   7   2  18        1.76       -8.44      8.83 o 
   8   2  18       51.19       30.81     10.12 o 
  -6   3  18       41.51       27.39     12.12 o 
  -5   3  18      187.99      151.79     17.82 o 
  -4   3  18      409.57      428.99     25.10 o 
  -3   3  18      377.18      410.81     17.85 o 
  -2   3  18       85.28       71.74     16.36 o 
  -1   3  18        8.68        5.92      6.01 o 
   0   3  18      334.98      328.21     15.54 o 
   1   3  18        1.79       -5.73      5.64 o 
   2   3  18      287.78      315.77     24.74 o 
   3   3  18      432.66      414.87     18.10 o 
   4   3  18        7.75        5.50      6.98 o 
   5   3  18       34.27       23.75     11.85 o 
   6   3  18        8.06       11.14     11.78 o 
   7   3  18      123.65      119.94     18.05 o 
   8   3  18       10.06       10.58     12.83 o 
  -6   4  18       10.88        5.33      9.00 o 
  -5   4  18       52.46       48.62     11.70 o 
  -4   4  18       18.04       13.22     10.64 o 
  -3   4  18       21.02       30.27      7.56 o 
  -2   4  18        6.63        3.95      6.03 o 
  -1   4  18        9.77        8.20     11.33 o 
   0   4  18      194.68      204.27     12.27 o 
   1   4  18      326.65      311.07     14.59 o 
   2   4  18       83.53      102.40     15.91 o 
   3   4  18       13.71        2.67      6.72 o 
   4   4  18        1.80       -0.32      5.99 o 
   5   4  18        0.14        2.30      6.80 o 
   6   4  18       12.18       11.70     10.77 o 
   7   4  18        5.36        8.29     11.22 o 
  -5   5  18       68.00       78.97      9.66 o 
  -4   5  18        0.81        5.66      5.66 o 
  -3   5  18       14.16       17.94      6.17 o 
  -2   5  18       28.39       11.93      5.70 o 
  -1   5  18       35.11       30.63      6.57 o 
   0   5  18      291.75      275.65     12.46 o 
   1   5  18      532.82      550.05     16.99 o 
   2   5  18      140.36      139.29      9.65 o 
   3   5  18       24.94       25.64      6.42 o 
   4   5  18        0.20        0.15      5.28 o 
   5   5  18       17.87        7.74      6.13 o 
   6   5  18        7.77        4.95      6.41 o 
   7   5  18       27.38       17.18     10.13 o 
  -5   6  18       10.82        7.20     12.16 o 
  -4   6  18       56.85       43.93     13.47 o 
  -3   6  18       38.26       37.48     12.94 o 
  -2   6  18        8.55        2.10      8.89 o 
  -1   6  18       14.81       11.29      9.98 o 
   0   6  18       50.95       64.45     13.28 o 
   1   6  18      254.80      241.60     20.86 o 
   2   6  18      181.45      166.87     18.05 o 
   3   6  18       86.82       94.84     15.34 o 
   4   6  18       10.40       17.48     10.02 o 
   5   6  18       10.41        9.34      9.64 o 
   6   6  18       56.05       48.17     14.86 o 
   7   6  18       39.88       27.45      9.16 o 
  -4   7  18        4.64        9.38     10.77 o 
  -3   7  18        5.16       15.16     10.95 o 
  -2   7  18        0.90        2.03      9.04 o 
  -1   7  18       64.65       75.03     14.37 o 
   0   7  18        1.88       -6.27      8.07 o 
   1   7  18        1.49       -3.15      8.07 o 
   2   7  18       53.15       57.36     13.43 o 
   3   7  18        6.10       -0.64      8.44 o 
   4   7  18       19.47       32.68     11.48 o 
   5   7  18       32.08       30.95     12.19 o 
   6   7  18       18.21        8.67     13.34 o 
  -2   8  18        2.26        1.09     10.02 o 
  -1   8  18        7.92        4.09      9.94 o 
   0   8  18       26.20       24.50     10.77 o 
   1   8  18       45.19       69.59     14.26 o 
   2   8  18       24.16       34.66     11.93 o 
   3   8  18       44.26       56.20     13.73 o 
   4   8  18        0.60        5.44      9.68 o 
   5   8  18        3.55        2.81     10.02 o 
   0   9  18      120.88       79.57     15.31 o 
   1   9  18      212.51      185.21     19.77 o 
   2   9  18       52.37       37.52     11.97 o 
   3   9  18        0.42        8.29     10.05 o 
  -4  -6  19      191.65      179.06     22.47 o 
  -3  -6  19      123.86      135.81     19.66 o 
  -2  -6  19       22.72       32.45     13.69 o 
  -1  -6  19       14.32       14.63     11.85 o 
   0  -6  19        2.45       -1.46     11.18 o 
   1  -6  19      104.82       86.44     17.22 o 
   2  -6  19       35.05       39.35     14.97 o 
  -5  -5  19       68.17       85.84     17.93 o 
  -4  -5  19       51.06       73.68     16.92 o 
  -3  -5  19       39.83       49.33     15.31 o 
  -2  -5  19      292.32      331.41     26.45 o 
  -1  -5  19       34.30       34.29     13.32 o 
   0  -5  19      125.50      117.76     18.46 o 
   1  -5  19       25.13       56.61     15.08 o 
   2  -5  19       23.13        9.38     13.24 o 
   3  -5  19        9.65       -0.30     11.63 o 
   4  -5  19       42.65       53.35     16.99 o 
  -6  -4  19       20.86       14.88      7.16 o 
  -5  -4  19        3.31        2.91      5.51 o 
  -4  -4  19      203.95      217.27     13.19 o 
  -3  -4  19      709.81      746.78     21.87 o 
  -2  -4  19        1.52       -6.28      6.13 o 
  -1  -4  19        4.39       -4.49      5.02 o 
   0  -4  19        4.62       -4.57      4.81 o 
   1  -4  19       31.04       36.92      7.59 o 
   2  -4  19      263.25      298.16     14.35 o 
   3  -4  19       11.27        3.72      6.37 o 
   4  -4  19       54.59       74.28     10.54 o 
   5  -4  19        0.10        4.43      8.40 o 
  -6  -3  19       18.90        7.80     10.77 o 
  -5  -3  19      133.83      111.01     14.93 o 
  -4  -3  19      486.20      457.95     24.12 o 
  -3  -3  19      136.81      130.23     11.40 o 
  -2  -3  19       33.44       19.19      7.31 o 
  -1  -3  19      110.75      137.16     18.57 o 
   0  -3  19       93.05       85.24      9.72 o 
   1  -3  19       16.62       16.04      7.06 o 
   2  -3  19      339.30      384.91     19.92 o 
   3  -3  19      241.96      243.59     18.38 o 
   4  -3  19       93.64       71.73     12.38 o 
   5  -3  19       17.73       28.29     10.69 o 
  -6  -2  19      137.02      129.84     17.03 o 
  -5  -2  19       25.44       13.02      9.87 o 
  -4  -2  19       19.64       21.98     10.32 o 
  -3  -2  19       92.99       95.70     13.66 o 
  -2  -2  19      149.95      165.56     16.24 o 
  -1  -2  19      127.09      122.71     14.56 o 
   0  -2  19      145.02      150.51     15.42 o 
   1  -2  19       59.15       48.96     11.07 o 
   2  -2  19      660.12      653.64     29.67 o 
   3  -2  19      110.73      117.57     14.52 o 
   4  -2  19       14.19       24.72      9.98 o 
   5  -2  19        0.46       -1.80      8.37 o 
   6  -2  19       28.22       42.47     12.27 o 
  -7  -1  19      132.72      121.96     14.52 o 
  -6  -1  19       94.52       96.85     12.26 o 
  -5  -1  19       23.05       31.81     12.91 o 
  -4  -1  19       20.90       14.06      7.52 o 
  -3  -1  19        3.97        7.57      6.71 o 
  -2  -1  19        2.52        5.00      6.97 o 
  -1  -1  19       39.83       41.75     11.93 o 
   0  -1  19      492.35      525.29     20.31 o 
   1  -1  19      199.11      227.71     14.41 o 
   2  -1  19      189.85      180.14     13.59 o 
   3  -1  19      465.97      419.68     22.87 o 
   4  -1  19        1.46        4.95      7.61 o 
   5  -1  19       10.28       17.03      8.27 o 
   6  -1  19        2.72        4.81      8.09 o 
   7  -1  19       59.91       44.00     17.14 o 
  -7   0  19      129.68      138.13     14.20 o 
  -6   0  19      386.90      369.66     19.57 o 
  -5   0  19      137.87      145.71     13.40 o 
  -4   0  19       40.86       62.13      9.98 o 
  -3   0  19        1.80       -6.93      5.99 o 
  -2   0  19      299.78      307.38     16.39 o 
  -1   0  19       88.18       90.22     16.54 o 
   0   0  19      155.77      135.36     11.83 o 
   1   0  19      144.92      136.50     14.42 o 
   2   0  19      213.20      211.98     14.39 o 
   3   0  19       30.72       41.29      9.26 o 
   4   0  19       33.56       41.54      9.53 o 
   5   0  19       53.31       39.54      9.59 o 
   6   0  19       86.65       85.49     12.40 o 
   7   0  19       14.82        7.94     14.27 o 
  -7   1  19       10.42        6.68     11.61 o 
  -6   1  19      174.06      157.62     32.73 o 
  -5   1  19      302.26      309.04     17.53 o 
  -4   1  19        1.62       15.10     13.43 o 
  -3   1  19       19.56        4.25      7.43 o 
  -2   1  19       16.15        6.84      6.79 o 
  -1   1  19      667.79      679.85     22.74 o 
   0   1  19       21.78       23.35      9.38 o 
   1   1  19       19.53       18.97      7.62 o 
   2   1  19       69.65       60.75      9.78 o 
   3   1  19       43.44       44.40      9.56 o 
   4   1  19       32.06       40.08     17.03 o 
   5   1  19      365.14      357.56     18.57 o 
   6   1  19       71.39       61.43     11.23 o 
   7   1  19       10.59       14.20      9.10 o 
  -6   2  19       11.11       31.01      9.64 o 
  -5   2  19       49.24       61.77     16.62 o 
  -4   2  19       89.18       74.94     10.67 o 
  -3   2  19        6.31       -0.90     12.91 o 
  -2   2  19      662.99      652.53     29.04 o 
  -1   2  19      158.94      139.35     19.38 o 
   0   2  19      133.18      150.58     12.49 o 
   1   2  19        2.28        1.16      6.56 o 
   2   2  19       20.03       20.01      7.73 o 
   3   2  19      104.23      115.45     11.65 o 
   4   2  19       40.07       50.05      9.48 o 
   5   2  19      190.26      194.66     14.72 o 
   6   2  19      111.96      105.99     12.75 o 
   7   2  19       56.23       16.81      9.07 o 
  -6   3  19       28.76       32.11     12.68 o 
  -5   3  19       79.33       39.43     12.31 o 
  -4   3  19        1.35        1.88      8.97 o 
  -3   3  19      124.53      104.41     15.57 o 
  -2   3  19       25.10       23.52     10.47 o 
  -1   3  19      550.07      646.13     53.33 o 
   0   3  19      260.03      259.40     15.01 o 
   1   3  19       20.50       22.40      7.35 o 
   2   3  19       21.92       27.13      8.06 o 
   3   3  19       34.34       34.48     11.82 o 
   4   3  19      279.71      344.96     23.93 o 
   5   3  19      294.60      262.16     22.81 o 
   6   3  19       46.95       37.22     13.54 o 
   7   3  19       43.29       42.21     15.12 o 
  -5   4  19        0.30        0.98      8.59 o 
  -4   4  19        0.14       -8.78      7.84 o 
  -3   4  19        0.53       -4.86      7.65 o 
  -2   4  19       28.41       32.89      7.73 o 
  -1   4  19      425.75      505.09     40.39 o 
   0   4  19      396.23      413.13     17.08 o 
   1   4  19       26.07       28.65      7.67 o 
   2   4  19        0.14        0.62      6.04 o 
   3   4  19       17.16       20.81      9.44 o 
   4   4  19      313.51      317.88     21.59 o 
   5   4  19      506.01      517.15     26.90 o 
   6   4  19       32.15       41.04     12.98 o 
   7   4  19        0.50        2.06     11.70 o 
  -5   5  19        0.25       -7.20      7.50 o 
  -4   5  19        3.73        3.12      6.20 o 
  -3   5  19       30.69       42.62     11.05 o 
  -2   5  19       82.27       73.62      8.66 o 
  -1   5  19      224.75      246.38     33.16 o 
   0   5  19      153.02      155.62     17.44 o 
   1   5  19       18.41       15.36      6.20 o 
   2   5  19       25.75       36.14      7.02 o 
   3   5  19       86.28       87.68      9.15 o 
   4   5  19       27.58       17.82      6.80 o 
   5   5  19      155.92      157.17     17.58 o 
   6   5  19       66.99       57.11      9.15 o 
   7   5  19        0.35       -4.76      8.97 o 
  -4   6  19       46.29       23.90     13.06 o 
  -3   6  19       42.16       40.59     13.13 o 
  -2   6  19      186.26      159.48     19.70 o 
  -1   6  19      157.93      179.93     20.75 o 
   0   6  19        7.30        1.58      8.44 o 
   1   6  19        9.70       11.93      9.64 o 
   2   6  19       36.02       26.04     11.52 o 
   3   6  19       49.13       38.53     12.16 o 
   4   6  19        8.40       -6.98      8.37 o 
   5   6  19       66.91       36.32     13.28 o 
   6   6  19        0.15       16.13     11.70 o 
  -3   7  19       44.12       45.39     13.99 o 
  -2   7  19      128.50       96.38     16.81 o 
  -1   7  19       38.20       31.06     12.04 o 
   0   7  19        0.64       10.17      9.64 o 
   1   7  19       40.36       43.33     12.83 o 
   2   7  19        6.35        1.13      8.33 o 
   3   7  19       19.83       27.50     11.59 o 
   4   7  19       67.09       70.64     15.68 o 
   5   7  19        1.49        3.94     10.20 o 
  -1   8  19        8.35        6.53     10.84 o 
   0   8  19        5.86       14.74     10.43 o 
   1   8  19       29.00       35.64     12.38 o 
   2   8  19        2.64       -9.68      8.22 o 
   3   8  19       23.06       18.57     11.03 o 
   4   8  19       61.50       43.93     13.58 o 
  -2  -6  20       44.97       56.80     16.02 o 
  -1  -6  20      120.70      126.17     20.07 o 
   0  -6  20       31.79       23.33     13.92 o 
  -4  -5  20        1.64       10.47     13.06 o 
  -3  -5  20       79.55       72.33     17.37 o 
  -2  -5  20      149.47      113.67     19.13 o 
  -1  -5  20      139.35      136.78     19.85 o 
   0  -5  20      388.86      430.79     30.61 o 
   1  -5  20       16.45        4.69     12.94 o 
   2  -5  20       70.72       60.25     16.02 o 
   3  -5  20       15.27       12.57     13.39 o 
  -5  -4  20       17.32       -2.48      9.04 o 
  -4  -4  20        1.59       -1.91      8.37 o 
  -3  -4  20       10.71       22.71      7.83 o 
  -2  -4  20      302.52      309.49     15.17 o 
  -1  -4  20     1023.24     1088.28     26.71 o 
   0  -4  20        0.48        1.34      6.41 o 
   1  -4  20       71.64       74.47      9.28 o 
   2  -4  20        0.93        7.09      6.60 o 
   3  -4  20        2.01        1.44      6.99 o 
   4  -4  20       69.49       66.97     11.89 o 
  -5  -3  20        2.88       -4.20      9.45 o 
  -4  -3  20       87.26      102.53     14.14 o 
  -3  -3  20      153.21      161.54     15.98 o 
  -2  -3  20      134.74      170.02     15.94 o 
  -1  -3  20      164.23      156.10     12.43 o 
   0  -3  20       69.02       72.96      9.83 o 
   1  -3  20        2.66       -7.02      7.17 o 
   2  -3  20       27.21       23.37      9.79 o 
   3  -3  20      149.48      152.54     15.64 o 
   4  -3  20       34.67       50.01     12.23 o 
   5  -3  20       79.90       55.52     12.76 o 
  -6  -2  20       68.38       66.40     15.64 o 
  -5  -2  20       84.42       81.41     14.71 o 
  -4  -2  20       90.39       98.89     14.67 o 
  -3  -2  20       20.96       27.61     10.39 o 
  -2  -2  20       40.70       29.30     10.92 o 
  -1  -2  20       77.17       74.88     12.91 o 
   0  -2  20       53.63       38.08     10.88 o 
   1  -2  20        0.44       17.33      9.57 o 
   2  -2  20      207.92      190.05     17.67 o 
   3  -2  20      460.50      476.79     26.30 o 
   4  -2  20      186.45      199.66     18.98 o 
   5  -2  20       41.06       50.16     12.83 o 
  -6  -1  20       15.33       16.81      9.02 o 
  -5  -1  20        0.40       -3.41      7.34 o 
  -4  -1  20        0.75        9.47      7.72 o 
  -3  -1  20      410.90      431.03     19.36 o 
  -2  -1  20       23.65        7.59      7.40 o 
  -1  -1  20       78.36       85.85     20.84 o 
   0  -1  20       37.69       39.80     14.59 o 
   1  -1  20      137.21      121.10     11.75 o 
   2  -1  20      224.33      243.14     16.99 o 
   3  -1  20      525.15      548.26     31.12 o 
   4  -1  20      257.50      241.71     16.37 o 
   5  -1  20       36.89       33.06      9.91 o 
   6  -1  20       43.86       47.15     10.69 o 
  -6   0  20        2.22       10.25      8.90 o 
  -5   0  20      179.78      202.92     15.51 o 
  -4   0  20      174.08      190.83     20.46 o 
  -3   0  20      122.70      134.52     12.76 o 
  -2   0  20      333.47      377.74     18.37 o 
  -1   0  20       59.36       52.96      9.59 o 
   0   0  20      112.65      102.00     18.87 o 
   1   0  20       69.31       70.53     10.47 o 
   2   0  20      424.22      436.54     26.64 o 
   3   0  20      305.64      319.45     17.84 o 
   4   0  20       81.33       68.44     19.45 o 
   5   0  20        1.00       -4.66      8.02 o 
   6   0  20       10.74       16.68     13.06 o 
  -6   1  20       31.57       27.52     13.37 o 
  -5   1  20       85.07       83.48     20.26 o 
  -4   1  20      217.98      193.24     36.50 o 
  -3   1  20      224.11      230.83     24.76 o 
  -2   1  20       31.77       19.43     16.66 o 
  -1   1  20        9.00       14.58      7.65 o 
   0   1  20       13.42       11.65      7.46 o 
   1   1  20       61.07       58.27     10.24 o 
   2   1  20       91.50       85.27     11.29 o 
   3   1  20      136.94      144.65     12.97 o 
   4   1  20        8.29       13.30      8.35 o 
   5   1  20        1.15       -0.88      7.43 o 
   6   1  20        1.21       -1.76      8.21 o 
  -6   2  20       27.53       24.74      9.69 o 
  -5   2  20       61.14       69.58     21.98 o 
  -4   2  20       39.92       42.37     12.19 o 
  -3   2  20      215.82      198.80     14.41 o 
  -2   2  20      263.98      261.89     15.97 o 
  -1   2  20        2.21       -0.69      6.98 o 
   0   2  20       87.06       82.83     10.75 o 
   1   2  20      131.33      111.76     11.71 o 
   2   2  20        1.23       -4.15      6.87 o 
   3   2  20       81.55       65.54     13.82 o 
   4   2  20      131.79      141.07     13.49 o 
   5   2  20       10.95        4.82      8.02 o 
   6   2  20       14.89       22.61      9.30 o 
   7   2  20       16.66       14.34      9.73 o 
  -5   3  20       54.72       61.68     14.63 o 
  -4   3  20       38.76       52.56     13.06 o 
  -3   3  20       33.66       15.79     10.54 o 
  -2   3  20        8.49       -0.56      8.93 o 
  -1   3  20       11.11        9.60      9.79 o 
   0   3  20      108.10      114.99     16.02 o 
   1   3  20       43.44       30.91     11.78 o 
   2   3  20        4.52       -0.45      9.68 o 
   3   3  20       13.56        8.63     11.25 o 
   4   3  20      236.10      194.59     20.26 o 
   5   3  20        4.26       -1.80     11.59 o 
   6   3  20       14.68       -6.75     11.18 o 
   7   3  20       19.66       18.98     13.39 o 
  -5   4  20       18.43       12.16     10.17 o 
  -4   4  20       25.22       39.92     11.78 o 
  -3   4  20       13.75        6.30      9.23 o 
  -2   4  20       11.57        5.27      6.73 o 
  -1   4  20        3.79        6.30      6.86 o 
   0   4  20       42.07       38.97      8.31 o 
   1   4  20      781.88      800.84     24.09 o 
   2   4  20      248.80      257.70     15.14 o 
   3   4  20        9.84        8.42      7.25 o 
   4   4  20        2.26        3.49      9.75 o 
   5   4  20        0.12        1.24     10.24 o 
   6   4  20      109.09       95.36     15.68 o 
  -4   5  20       48.71       39.13      9.87 o 
  -3   5  20        0.52        2.75      6.03 o 
  -2   5  20        0.03        4.13      6.04 o 
  -1   5  20        2.96        7.28      5.85 o 
   0   5  20      281.69      294.42     14.10 o 
   1   5  20      338.72      350.60     15.27 o 
   2   5  20      328.06      323.31     14.69 o 
   3   5  20        5.06        5.90      7.80 o 
   4   5  20       10.71       13.31      6.73 o 
   5   5  20       41.33       47.09      9.68 o 
   6   5  20       30.55       27.99     10.65 o 
  -3   6  20        7.48       18.65     12.46 o 
  -2   6  20       31.61       31.21     13.21 o 
  -1   6  20      121.50      117.54     18.76 o 
   0   6  20      132.51      151.38     19.66 o 
   1   6  20       87.94      111.20     17.78 o 
   2   6  20      162.07      145.00     19.06 o 
   3   6  20        0.48       -1.13      9.53 o 
   4   6  20        1.96       -4.76     10.05 o 
   5   6  20       22.70       24.31     13.02 o 
  -2   7  20       25.45       27.54     12.87 o 
  -1   7  20       89.78      114.31     18.68 o 
   0   7  20      119.38      135.43     18.98 o 
   1   7  20       43.97       25.47     12.68 o 
   2   7  20        1.57        1.13     10.24 o 
   3   7  20        0.31        2.78     10.17 o 
   4   7  20       46.99       60.40     15.34 o 
   1   8  20        3.79        0.41     10.32 o 
   2   8  20        0.21       -2.25      9.68 o 
  -2  -5  21       13.81       23.15     14.48 o 
  -1  -5  21       26.17       -1.84     12.76 o 
   0  -5  21       57.75       72.37     18.08 o 
   1  -5  21      153.70      141.51     21.95 o 
  -4  -4  21      136.19      147.89     15.01 o 
  -3  -4  21       22.55        4.76      8.93 o 
  -2  -4  21        5.25        5.07      7.10 o 
  -1  -4  21       62.19       66.46     11.18 o 
   0  -4  21      154.24      157.06     13.39 o 
   1  -4  21      280.78      282.62     14.94 o 
   2  -4  21        5.96        2.96      8.74 o 
   3  -4  21        0.40        0.68      8.82 o 
  -5  -3  21       10.28       -0.75     10.35 o 
  -4  -3  21       16.16       20.71     10.47 o 
  -3  -3  21       14.38        5.85      9.30 o 
  -2  -3  21        0.54        2.55      9.04 o 
  -1  -3  21      105.99      111.20     14.29 o 
   0  -3  21       55.02       53.35     11.63 o 
   1  -3  21       41.30       51.10     11.70 o 
   2  -3  21       81.14       50.80     12.01 o 
   3  -3  21       34.01       11.48     10.05 o 
   4  -3  21        0.40      -12.55      8.37 o 
  -5  -2  21       36.77       25.51     12.38 o 
  -4  -2  21       50.75       62.46     14.14 o 
  -3  -2  21       29.92       24.35     11.44 o 
  -2  -2  21       35.33       45.77     11.89 o 
  -1  -2  21        4.06        0.53      8.59 o 
   0  -2  21        9.32       12.08      9.30 o 
   1  -2  21       94.76       95.10     14.37 o 
   2  -2  21      278.10      248.92     20.18 o 
   3  -2  21        6.39       19.66     10.77 o 
   4  -2  21       26.25       24.16     11.63 o 
   5  -2  21       70.63       84.67     14.86 o 
  -5  -1  21       75.96       77.45     11.82 o 
  -4  -1  21       41.17       54.01     10.59 o 
  -3  -1  21       44.48       33.90      9.50 o 
  -2  -1  21        9.01        8.97      7.65 o 
  -1  -1  21       35.81       45.85      9.70 o 
   0  -1  21        9.09        6.48      7.20 o 
   1  -1  21      287.78      298.89     17.03 o 
   2  -1  21      100.94      100.56     11.92 o 
   3  -1  21       12.23        2.50      7.66 o 
   4  -1  21       79.03       91.81     12.44 o 
   5  -1  21       99.49       88.68     12.55 o 
  -5   0  21       22.28       37.83     10.01 o 
  -4   0  21       33.92       32.54      9.81 o 
  -3   0  21        0.94       -1.99     10.49 o 
  -2   0  21      308.09      321.47     21.22 o 
  -1   0  21      296.46      269.53     16.67 o 
   0   0  21        9.32       -0.19      7.49 o 
   1   0  21        1.23       -0.23      7.24 o 
   2   0  21       44.73       39.67      9.61 o 
   3   0  21       27.02       34.54     28.01 o 
   4   0  21       15.41       12.25      8.71 o 
   5   0  21      115.26      117.08     17.09 o 
   6   0  21       69.72       74.67     15.74 o 
  -5   1  21        0.13       -5.33      7.80 o 
  -4   1  21       13.25        4.44      8.00 o 
  -3   1  21       77.96       84.88     11.79 o 
  -2   1  21      636.17      657.50     33.80 o 
  -1   1  21      332.91      323.00     17.59 o 
   0   1  21       18.64       23.10      8.51 o 
   1   1  21        1.14       -1.31      7.74 o 
   2   1  21        1.91        0.70      7.01 o 
   3   1  21       56.52       62.51     10.66 o 
   4   1  21       85.91       86.03     12.22 o 
   5   1  21        3.41       -9.49      7.64 o 
   6   1  21       19.01       21.25     11.18 o 
  -5   2  21        0.04       -8.35      7.44 o 
  -4   2  21       93.33       81.01     15.25 o 
  -3   2  21       41.26       43.51      9.99 o 
  -2   2  21      272.59      248.51     15.88 o 
  -1   2  21     1322.88     1333.71     34.19 o 
   0   2  21      283.03      258.62     16.46 o 
   1   2  21       12.71       -3.96      7.36 o 
   2   2  21        2.13        1.80      7.58 o 
   3   2  21      137.66      121.55     16.51 o 
   4   2  21      231.37      219.58     51.00 o 
   5   2  21       33.88       48.52     15.14 o 
   6   2  21       67.86       73.73     30.18 o 
  -5   3  21        1.86        6.57     11.29 o 
  -4   3  21        7.75       -2.59      9.90 o 
  -3   3  21       97.25       68.58     14.63 o 
  -2   3  21      418.43      412.00     26.45 o 
  -1   3  21      180.23      167.06     18.35 o 
   0   3  21       14.78        2.55     10.09 o 
   1   3  21        0.26       -4.43      9.79 o 
   2   3  21       85.86       70.38     14.93 o 
   3   3  21       16.65       20.60     11.67 o 
   4   3  21      323.93      358.46     25.85 o 
   5   3  21      179.22      191.48     21.42 o 
   6   3  21        2.96       16.62     13.96 o 
  -4   4  21       30.74       29.60     11.93 o 
  -3   4  21       28.23       19.81     10.77 o 
  -2   4  21       24.74       26.86     10.35 o 
  -1   4  21       11.46        4.73      9.53 o 
   0   4  21       27.90       24.20     10.50 o 
   1   4  21        6.20        9.42      9.53 o 
   2   4  21        5.89       26.34     11.18 o 
   3   4  21      219.79      242.73     19.81 o 
   4   4  21      152.53      167.92     17.78 o 
   5   4  21       18.58       20.86     12.23 o 
   6   4  21        5.35       17.22     12.27 o 
  -3   5  21       16.69       13.13      8.33 o 
  -2   5  21       21.41       25.49      7.54 o 
  -1   5  21       15.30       11.34      8.08 o 
   0   5  21       12.42       18.20      6.98 o 
   1   5  21        4.52        2.75      6.19 o 
   2   5  21      113.70      100.62     10.17 o 
   3   5  21       38.28       38.25      9.38 o 
   4   5  21      105.94      101.28     10.65 o 
   5   5  21      109.05       90.83     13.17 o 
  -2   6  21       70.44       55.60     15.64 o 
  -1   6  21       67.97       91.65     18.01 o 
   0   6  21       26.83        7.32     11.93 o 
   1   6  21       13.90       16.06     11.44 o 
   2   6  21       17.87       12.01     11.74 o 
   3   6  21       26.27       29.82     12.68 o 
   4   6  21       63.49       48.28     15.08 o 
   0   7  21        6.20       18.80     12.12 o 
   1   7  21       54.53       51.62     14.56 o 
   2   7  21       22.82       22.70     12.61 o 
   3   7  21       15.95       13.47     11.55 o 
  -2  -4  22       62.50       55.64     11.55 o 
  -1  -4  22      102.98       99.12     12.79 o 
   0  -4  22       52.00       54.62     11.25 o 
   1  -4  22        2.93       -0.56      8.70 o 
  -3  -3  22       90.18       62.76     13.54 o 
  -2  -3  22      201.04      226.97     19.17 o 
  -1  -3  22        3.36       -0.86      8.67 o 
   0  -3  22        0.00        7.35      9.87 o 
   1  -3  22       39.48       22.32     10.99 o 
   2  -3  22       14.16       17.07     10.35 o 
   3  -3  22      116.35      124.85     16.21 o 
  -4  -2  22      158.21      176.36     19.43 o 
  -3  -2  22      135.97      131.75     17.11 o 
  -2  -2  22        6.21       12.53     10.24 o 
  -1  -2  22        0.13       -1.88      8.82 o 
   0  -2  22      138.57      120.31     16.13 o 
   1  -2  22       48.12       40.97     12.42 o 
   2  -2  22      100.13       85.57     14.86 o 
   3  -2  22       29.36       37.59     12.38 o 
   4  -2  22      245.65      233.80     21.16 o 
  -4  -1  22      179.62      166.08     14.93 o 
  -3  -1  22        7.41       11.25     10.99 o 
  -2  -1  22       33.63       40.22     10.21 o 
  -1  -1  22        1.23        4.13      7.76 o 
   0  -1  22       12.95       11.16     10.84 o 
   1  -1  22      133.64      117.63     18.89 o 
   2  -1  22      336.06      330.69     18.48 o 
   3  -1  22      128.22      118.66     17.20 o 
   4  -1  22        4.61        5.06      8.46 o 
  -4   0  22      222.31      258.01     17.78 o 
  -3   0  22      259.39      250.79     16.66 o 
  -2   0  22       77.72       93.83     12.09 o 
  -1   0  22       37.99       31.87     15.10 o 
   0   0  22        0.99       -5.81      7.56 o 
   1   0  22       78.50       83.04     13.60 o 
   2   0  22      689.42      731.77     50.33 o 
   3   0  22      109.42      111.29     14.42 o 
   4   0  22       17.86       21.58      9.68 o 
   5   0  22        3.03       -3.63      8.45 o 
  -4   1  22       19.25       42.37     10.14 o 
  -3   1  22      111.55      119.68     13.17 o 
  -2   1  22       42.34       46.47     10.17 o 
  -1   1  22       29.68       14.27      8.64 o 
   0   1  22      171.64      197.25     14.92 o 
   1   1  22       12.26       19.87      8.64 o 
   2   1  22      100.14      111.25     13.58 o 
   3   1  22      192.74      192.62     18.16 o 
   4   1  22        0.47       -1.06      8.50 o 
   5   1  22       12.91       10.19      9.44 o 
  -4   2  22       22.84       31.61      9.92 o 
  -3   2  22        1.13       12.11      8.38 o 
  -2   2  22        1.82        4.85      7.80 o 
  -1   2  22        8.24       14.65      8.30 o 
   0   2  22      161.54      152.64     15.34 o 
   1   2  22      148.42      161.31     14.19 o 
   2   2  22       17.14       11.66      8.72 o 
   3   2  22       29.78       50.30     10.90 o 
   4   2  22        3.20        5.51      8.42 o 
   5   2  22       12.01       28.08     10.03 o 
  -4   3  22       14.09       21.27     12.46 o 
  -3   3  22        8.85        1.54     10.47 o 
  -2   3  22        0.06       14.33     11.07 o 
  -1   3  22       71.58       90.45     15.76 o 
   0   3  22      109.77      106.62     16.62 o 
   1   3  22      107.99       91.20     16.21 o 
   2   3  22       11.41       15.01     11.89 o 
   3   3  22       12.50        3.30     10.99 o 
   4   3  22        5.81       17.33     13.09 o 
   5   3  22       21.76        9.83     13.17 o 
  -3   4  22        0.02        3.53     10.17 o 
  -2   4  22       13.62       17.63     10.54 o 
  -1   4  22       80.91       95.18     14.74 o 
   0   4  22       55.90       37.70     11.78 o 
   1   4  22        2.42       -6.87      9.19 o 
   2   4  22        3.65       -5.36      9.38 o 
   3   4  22       40.63       40.10     13.13 o 
   4   4  22       19.93       27.84     12.34 o 
   5   4  22      155.16      139.18     17.52 o 
  -2   5  22       23.48       23.48      9.79 o 
  -1   5  22       80.90       73.27     11.82 o 
   0   5  22       34.83       46.69     16.79 o 
   1   5  22      105.26      102.04     13.71 o 
   2   5  22       14.66        7.45      9.17 o 
   3   5  22       60.81       46.18     11.10 o 
   4   5  22       12.25        1.88      9.45 o 
  -1   6  22      104.75      100.84     19.62 o 
   0   6  22      156.37      105.49     19.55 o 
   1   6  22      126.83       79.35     17.11 o 
   2   6  22        0.79       -8.55     10.28 o 
   3   6  22        3.79       -3.45     11.59 o 
  -1  -3  23       37.02       45.96     12.57 o 
   0  -3  23      228.66      268.39     20.97 o 
   1  -3  23       55.68       36.50     12.19 o 
  -3  -2  23       49.97       60.14     14.63 o 
  -2  -2  23       85.54       85.72     15.01 o 
  -1  -2  23        5.75        5.33     10.39 o 
   0  -2  23        2.32        3.23     10.35 o 
   1  -2  23       30.36       20.71     11.55 o 
   2  -2  23       32.13       26.56     11.33 o 
  -3  -1  23       80.89       76.09     16.08 o 
  -2  -1  23      177.63      214.44     16.25 o 
  -1  -1  23        2.28        6.61      8.56 o 
   0  -1  23       29.86       26.82     10.84 o 
   1  -1  23       47.27       47.38     10.85 o 
   2  -1  23        2.70       -9.12      7.55 o 
   3  -1  23       48.60       36.03     10.27 o 
  -3   0  23      119.11      106.72     13.28 o 
  -2   0  23      311.82      328.92     24.05 o 
  -1   0  23      114.23      127.06     13.65 o 
   0   0  23       27.02       23.04      9.26 o 
   1   0  23       24.97       38.32     10.14 o 
   2   0  23       13.81       14.15      8.56 o 
   3   0  23      111.53      107.65     13.47 o 
   4   0  23       83.07       81.87     12.79 o 
  -3   1  23      152.62      174.92     15.25 o 
  -2   1  23       81.09       96.24     12.75 o 
  -1   1  23      216.98      194.84     15.73 o 
   0   1  23        0.34       -1.78      8.19 o 
   1   1  23        0.74       -3.17      7.44 o 
   2   1  23       59.79       61.45     11.30 o 
   3   1  23      109.97       86.80     13.12 o 
   4   1  23       10.39        0.72      9.26 o 
  -3   2  23       85.00       78.21     12.39 o 
  -2   2  23      155.10      173.44     15.07 o 
  -1   2  23        3.83        0.05      7.97 o 
   0   2  23        4.63        9.96      8.57 o 
   1   2  23        1.20        4.67      8.12 o 
   2   2  23       21.88       28.02      9.53 o 
   3   2  23       15.93       17.19      9.16 o 
   4   2  23       13.67       17.95     13.24 o 
  -3   3  23       91.34       41.90     14.59 o 
  -2   3  23      131.47      125.15     18.20 o 
  -1   3  23       45.31       72.26     15.61 o 
   0   3  23        7.73        6.49     11.07 o 
   1   3  23       14.44       10.13     12.04 o 
   2   3  23       11.96       22.81     13.69 o 
   3   3  23      132.23      144.25     19.02 o 
   4   3  23       54.42       48.36     15.01 o 
  -2   4  23       21.62       12.01     10.95 o 
  -1   4  23       49.35       28.44     12.38 o 
   0   4  23        0.27        5.66     10.17 o 
   1   4  23       28.78       38.94     12.72 o 
   2   4  23       71.91       55.07     14.03 o 
   3   4  23       68.55       39.13     13.39 o 
   0   5  23        8.26        9.94      9.12 o 
   1   5  23       11.48       13.73      9.87 o 
   2   5  23       57.29       43.29     11.52 o 
  -1  -1  24       52.66       37.49     10.67 o 
   0  -1  24        4.16       -3.99      8.32 o 
   1  -1  24       35.74       39.20     14.33 o 
  -2   0  24        0.83        2.97      8.70 o 
  -1   0  24        8.19        2.35      8.82 o 
   0   0  24      101.85       92.54     12.92 o 
   1   0  24      124.44      120.35     13.92 o 
   2   0  24       84.03       95.05     13.27 o 
  -2   1  24        0.53       -1.19      8.25 o 
  -1   1  24       79.61       93.44     12.97 o 
   0   1  24      124.53      122.29     14.12 o 
   1   1  24      237.67      228.16     25.66 o 
   2   1  24       91.98      101.87     13.46 o 
  -2   2  24       45.17       54.05     11.47 o 
  -1   2  24       48.18       40.61     17.33 o 
   0   2  24       20.51        9.42      8.69 o 
   1   2  24      196.11      198.70     23.54 o 
   2   2  24      131.27      121.08     25.25 o 
  -1   3  24       47.59       50.83     14.89 o 
   0   3  24       80.85       77.24     16.28 o 
   1   3  24        0.84       -1.43     11.85 o 
   2   3  24       22.37        5.59     12.68 o 
                                                 
